# Supplementary material for: Editorial Note: Can digital transformation promote green innovation in enterprises? The moderating effect of heterogeneous environmental regulations
Source: PLoS One. 2026 Jan 23;21(1):e0341490. doi: 10.1371/journal.pone.0341490 (PMC12829855; doi:10.1371/journal.pone.0341490)
Supplement: S1 File — The primary regression data used in the article to verify the main effect analysis and the moderated mediation effect analysis, specifically corresponding to Models 1, 2, 3, 4, and 5 in the paper. The specific results in this dataset correspond to Tables 3–7 in the article. (XLSX) [file pone.0341490.s001.xlsx]

## Sheet: regression data
Serial number	Stock code	Company Name	Green Innovation (GI)	Digital Transformation (DT)	Green Innovation Capacity (GIC)	Command Environmental Regulation (ERA)	Market-Incentivized Environmental Regulation (ERB)	Public Participatory Environmental Regulation (ERC)	Age of enterprise (Age)	Enterprise size (Size)	Return on Assets (ROA)	Gearing ratio (Lev)	Nature of ownership (Nature)	Provinces	Environmental regulation (ER)	underlying digital technology	digital technology applications
1	12	South Glass A	57	30	25.2809	10	13	9	37	23.716	0.0782998	0.404872	0	Guangdong Province	32	4	26
2	16	Shenzhen Kangjia A	77	246	27.5829	10	13	9	41	24.409	0.020231	0.744174	1	Guangdong Province	32	61	185
3	19	SZF Holding	0	177	22.9824	10	13	9	29	22.7605	0.0568882	0.387596	1	Guangdong Province	32	26	151
4	20	SZHF A	0	6	20.7589	10	13	9	29	20.3076	0.0109131	0.479568	0	Guangdong Province	32	4	2
5	30	FUO shares	6	61	26.6605	7	10	7	28	23.422	0.0523759	0.427218	1	Jilin Province	24	22	39
6	39	CIMC	120	81	29.9563	10	13	9	29	25.7623	0.0541772	0.630773	1	Guangdong Province	32	53	28
7	48	KYJN	0	68	20.7275	10	13	9	27	23.4201	0.0268726	0.827464	0	Guangdong Province	32	5	63
9	50	Shenzhen Tianma A	36	162	30.1893	10	13	9	38	25.1107	0.0191771	0.566435	1	Guangdong Province	32	45	117
11	59	Huajin Shares	10	3	22.6115	8	12	8.58167	24	24.1926	0.0291815	0.53655	1	Liaoning	28.5817	0	3
12	60	CK Lingnan	12	8	26.4671	10	13	9	27	24.0412	0.0442366	0.501386	1	Guangdong Province	32	8	0
13	68	HCCSG	0	34	21.1782	10	13	9	24	22.1165	-0.0293727	0.836634	1	Guangdong Province	32	20	14
15	159	International Industry	0	1	21.0626	7	12	7.95121	22	22.0286	0.00685523	0.386334	0	Xinjiang Uygur Autonomous Region	26.9512	0	1
18	401	Jidong Cement	4	9	24.8027	10	12	9	27	24.8231	0.0693152	0.440104	1	Hebei Province	31	2	7
19	408	Zangger Mining	0	0	20.3584	5	8	6.77878	25	23.0864	0.134344	0.110191	0	Qinghai Province	19.7788	0	0
20	422	Hubei Yihua	14	5	26.7786	7	13	9	29	23.7614	0.099647	0.809812	1	Hubei Province	29	0	5
21	423	Dong'a Gum	7	103	24.5181	10	14	9.08057	28	23.1767	0.0377462	0.140407	1	Shandong Province	33.0806	10	93
22	425	XCMG Machinery	62	183	30.1971	10	14	9	28	25.424	0.0513248	0.662188	1	Jiangsu Province	33	59	124
24	510	New Gold Road	1	4	22.3186	8	13	10	32	21.5009	0.139461	0.374023	0	Sichuan Province	31	3	1
25	518	Tetracycline	1	3	21.0958	10	14	9	29	20.4993	-0.0478807	0.190834	0	Jiangsu Province	33	0	3
27	521	Changhong Meiling	142	151	27.4303	8	13	9	29	23.4439	0.00573337	0.671189	1	Anhui	22	89	62
29	541	Foshan Lighting	10	31	26.3768	10	13	9	29	22.9953	0.0275576	0.35292	1	Guangdong Province	32	11	20
33	559	Wanxiang Qianchao	5	20	26.5768	9	14	9.51547	28	23.5459	0.0416882	0.477766	0	Zhejiang Province	32.5155	2	18
34	565	Yu Sanxia A	0	4	21.8466	8	11	8.66268	29	21.1976	0.0443497	0.213528	1	Chongqing	27.6627	0	4
35	566	Hainan Sea Drugs	0	59	23.9213	6	7	7	29	22.847	-0.191041	0.714827	1	Hainan Province	20	11	48
36	570	Su Changchai A	2	7	23.8029	10	14	9	27	22.3044	0.0211777	0.362813	1	Jiangsu Province	33	3	4
37	572	Hippocampus	0	27	24.5614	6	7	7	28	22.8283	0.0164418	0.445324	0	Hainan Province	20	19	8
38	581	Wilco	28	25	27.2187	10	14	9	29	24.0544	0.0947187	0.286304	1	Jiangsu Province	33	16	9
41	590	Qidian Pharmaceuticals	0	12	19.9378	8	11	9	28	20.6906	0.036616	0.294996	1	Hunan Province	28	1	11
42	595	Pagoda Industries	0	2	21.7403	6	12	7.45124	25	21.033	-0.129654	0.403466	1	Ningxia Hui Autonomous Region	25.4512	2	0
44	619	Conch New Material	5	6	24.9502	8	13	9	25	22.4284	-0.0279742	0.518675	1	Anhui	30	0	6
45	623	Jilin Aodong	0	20	24.1079	7	10	7	28	24.0929	0.0609225	0.138597	0	Jilin Province	24	2	18
46	629	Pangang Vanadium and Titanium	65	78	26.1529	8	13	10	28	23.0467	0.142554	0.221951	1	Sichuan Province	31	5	73
47	630	Tongling Nonferrous Metals	27	31	28.8848	8	13	9	29	24.652	0.068261	0.539755	1	Anhui	30	25	6
48	635	Inlet	6	2	16.2461	6	12	7.45124	25	21.8403	0.00140549	0.130256	1	Ningxia Hui Autonomous Region	25.4512	2	0
49	636	Fenghua Hi-Tech	18	69	26.5987	10	13	9	27	23.1054	0.0878222	0.346079	1	Guangdong Province	32	46	23
50	637	Maohua Shihua	0	2	22.1036	10	13	9	33	21.7837	0.0287853	0.596505	0	Guangdong Province	32	1	1
51	650	Renhe Pharmaceuticals	0	157	23.3849	8	12	9	25	22.6559	0.115791	0.142011	0	Jiangxi	29	4	153
54	672	Shangfeng Cement	0	41	22.7498	1	11	8	29	23.4396	0.149005	0.402857	0	Gansu Province	20	2	39
56	677	Hang Ten Sea Dragon	2	0	18.5653	10	14	9.08057	33	20.7858	0.145655	0.207755	0	Shandong Province	33.0806	0	0
57	680	Shantui shares	28	29	26.682	10	14	9.08057	28	23.0978	0.0196294	0.562697	1	Shandong Province	33.0806	17	12
58	698	Shenyang Chemical	4	10	24.8997	8	12	8.58167	28	23.0349	0.0106039	0.591606	1	Liaoning	28.5817	7	3
59	702	Positive Rainbow Technology, Inc	0	34	20.474	8	11	9	24	20.6191	-0.369122	0.691089	1	Hunan Province	28	0	34
61	707	Shuanghuan Technology	23	0	23.314	7	13	9	28	21.5058	0.193238	0.730552	1	Hubei Province	29	0	0
63	709	Hesteel	48	3	28.1993	10	12	9	27	26.2181	0.012321	0.749848	1	Hebei Province	31	2	1
64	710	Berry Genetics	0	110	23.5831	8	13	10	24	21.9816	-0.0312133	0.282983	0	Sichuan Province	31	110	0
65	717	Shaogang Songshan	43	35	27.8481	10	13	9	32	23.7483	0.0933256	0.468118	1	Guangdong Province	32	13	22
66	723	Meijin Energy	8	9	24.4256	8	13	8.27512	29	24.1044	0.106276	0.514204	0	Shanxi Province	29.2751	9	0
67	725	BOE A	782	275	33.1327	9	9	7	28	26.8319	0.067667	0.517767	1	Beijing	25	253	22
68	727	TPV Technology	8	22	29.0469	10	14	9	24	24.4464	0.0317955	0.823536	1	Jiangsu Province	33	14	8
70	731	Sichuan Meifeng	10	17	20.7211	8	13	10	27	22.2076	0.149329	0.18259	1	Sichuan Province	31	9	8
71	815	Murray Cloud	4	78	21.7857	6	12	7.45124	23	21.8582	-0.00524218	0.309574	1	Ningxia Hui Autonomous Region	25.4512	73	5
74	819	Yueyang Xingchang	0	2	19.5472	8	11	9	31	20.8949	0.0611636	0.200164	1	Hunan Province	28	0	2
75	822	Shandong Haihua	5	1	19.6147	10	14	9.08057	23	22.4408	0.10868	0.368316	1	Shandong Province	33.0806	0	1
76	823	Ultrasonic Electronics	15	170	26.3523	10	13	9	24	22.8432	0.0529915	0.434909	1	Guangdong Province	32	73	97
77	825	TISCO Stainless	163	8	29.8449	8	13	8.27512	23	24.9369	0.0924314	0.474259	1	Shanxi Province	29.2751	2	6
79	848	Chengde Lulu	0	17	21.3147	10	12	9	24	21.9784	0.16194	0.318178	0	Hebei Province	31	10	7
80	850	Huamao Stock	4	39	24.5711	8	13	9	23	22.7602	0.0604615	0.377284	1	Anhui	30	1	38
81	856	Jidong Equipment	6	5	21.6852	10	12	9	23	21.4069	0.00875192	0.794464	1	Hebei Province	31	5	0
82	859	Guo Feng New Material	9	1	23.3592	8	13	9	23	21.9027	0.0853835	0.171158	1	Anhui	30	0	1
83	868	Ankai Bus	110	4	23.9713	8	13	9	24	22.0542	-0.0748063	0.912926	1	Anhui	30	2	2
84	869	Zhang Yu A	1	17	21.126	10	14	9.08057	24	23.3239	0.0376097	0.206304	0	Shandong Province	33.0806	0	17
85	876	New Hope	26	49	26.5744	8	13	10	23	25.6116	-0.0715924	0.649829	0	Sichuan Province	31	25	24
87	880	Weichai Heavy Machinery	12	0	25.2021	10	14	9.08057	23	22.2711	0.0290948	0.640329	1	Shandong Province	33.0806	0	0
88	890	Farson	0	11	18.729	10	14	9	28	21.3973	0.0353349	0.886119	0	Jiangsu Province	33	0	11
89	898	Ansteel Corporation	288	52	29.1944	8	12	8.58167	24	25.3034	0.0713553	0.382811	1	Liaoning	28.5817	17	35
91	902	Xin Yangfeng	23	36	25.2095	7	13	9	22	23.2987	0.0938125	0.374237	0	Hubei Province	29	8	28
92	903	Yunne Power	8	20	26.0116	8	12	9	22	23.4028	0.00513992	0.607464	1	Yunnan Province	29	11	9
93	910	DAYA SANCTUARY	8	29	25.2385	10	14	9	22	22.966	0.065424	0.327679	0	Jiangsu Province	33	3	26
94	911	Nanning Sugar	2	82	22.4753	8	11	8	22	22.7161	-0.00875835	0.911726	1	Guangxi Zhuang Autonomous Region	27	11	71
95	912	Lutianhua	3	14	24.3627	8	13	10	22	22.9941	0.0466608	0.39322	1	Sichuan Province	31	6	8
96	913	Qianjiang Motorcycle	17	13	25.5129	9	14	9.51547	22	22.3553	0.0453008	0.4106	0	Zhejiang Province	32.5155	1	12
97	915	Walter Dain	22	4	23.5942	10	14	9.08057	28	22.0933	0.178964	0.136206	1	Shandong Province	33.0806	3	1
98	919	Jinling Pharmaceuticals	0	8	22.5773	10	14	9	23	22.2156	0.0343856	0.205298	1	Jiangsu Province	33	3	5
99	921	Hisense Home Appliances	35	44	29.4582	10	13	9	29	24.7477	0.0418742	0.721329	1	Guangdong Province	32	15	29
100	927	China Iron	2	20	21.9316	7	12	7.2233	24	24.1147	0.0359249	0.705244	1	Tianjin	26.2233	11	9
101	929	The Yellow River in Lanzhou	0	2	17.4585	7	11	8	28	20.986	0.0182521	0.181805	0	Gansu Province	26	1	1
104	952	China National Heavy Duty Truck	2	0	23.0812	7	13	9	28	21.4406	0.0516416	0.29191	1	Hubei Province	29	0	0
105	960	Shougang Co	5	12	27.1464	8	12	9	23	24.4364	0.0741376	0.582178	1	Yunnan Province	29	8	4
106	962	Tin Shares	6	41	23.9317	6	12	7.45124	22	21.2231	0.0539652	0.20575	1	Ningxia Hui Autonomous Region	25.4512	2	39
107	969	Yingfeng Environment	30	9	26.5244	9	9	7	23	23.0387	0.0257538	0.404743	1	Beijing	25	3	6
108	970	Antech	16	2	23.9738	9	9	7	22	22.9496	0.0514876	0.360255	1	Beijing	25	2	0
109	973	ST CKI	3	23	24.6117	10	13	9	33	22.1015	0.0406194	0.292897	1	Guangdong Province	32	0	23
110	989	Huagong Science and Technology	3	68	24.3682	8	11	9	22	22.3844	0.0508964	0.245995	0	Hunan Province	28	11	57
114	2001	Zongshen Power	7	0	28.248	9	14	9.51547	22	24.2698	0.125111	0.36978	0	Zhejiang Province	32.5155	0	0
118	2006	ST Dehauer	10	60	23.482	9	14	9.51547	21	21.6443	0.0411905	0.572265	0	Zhejiang Province	32.5155	47	13
119	2009	Da Nu Laser	31	96	25.2311	10	14	9	21	22.5516	0.0224507	0.646744	0	Jiangsu Province	33	67	29
121	2011	Transfar Zilian	19	8	25.9738	9	14	9.51547	20	22.8348	0.0478646	0.802016	0	Zhejiang Province	32.5155	6	2
122	2012	Shion Environment	4	62	23.8376	9	14	9.51547	23	21.6049	0.0619962	0.255195	0	Zhejiang Province	32.5155	30	32
124	2014	AVIC Electromechanical	4	22	24.3774	8	13	9	29	21.8251	0.106697	0.278495	1	Anhui	30	7	15
125	2015	Yongxin shares	1	17	21.8929	10	14	9	29	24.0375	0.0462356	0.708479	0	Jiangsu Province	33	11	6
131	2028	Seven Pearly Wolves	35	76	26.7793	7	12	7.6857	21	23.3562	0.0914388	0.382067	0	Shanghai	26.6857	5	71
132	2029	Daan Genetics	0	199	23.5739	8	13	9	20	23.0642	0.0262933	0.410357	0	Fujian Province	30	16	183
134	2031	Sublime	1	23	23.9539	10	13	9	20	22.2593	-0.0894994	0.474773	0	Guangdong Province	32	21	2
135	2034	Wardy's shares	3	3	23.2188	9	14	9.51547	23	23.2628	0.0510557	0.573406	0	Zhejiang Province	32.5155	2	1
139	2043	Kokomitsu Electric	2	117	23.787	9	14	9.51547	20	22.4482	0.13129	0.600585	0	Zhejiang Province	32.5155	17	100
142	2050	Yunnan Energy Investment	10	13	27.9814	9	14	9.51547	20	23.8854	0.0721773	0.523598	0	Zhejiang Province	32.5155	13	0
143	2053	Dermachem	3	7	20.9572	8	12	9	19	23.0088	0.0275087	0.42738	1	Yunnan Province	29	5	2
144	2054	Derun Electronics	1	11	23.7832	10	13	9	19	22.4594	0.0407485	0.472037	0	Guangdong Province	32	8	3
145	2057	Wilty	3	5	24.6811	8	13	9	19	22.3048	0.0499897	0.379636	1	Anhui	30	1	4
146	2066	King Hing Paper	5	2	24.3713	9	9	7	20	22.0788	0.0332532	0.695983	1	Beijing	25	0	2
147	2067	Black Cat stock	6	55	24.5849	9	14	9.51547	20	22.7952	0.0589453	0.292799	0	Zhejiang Province	32.5155	22	33
148	2068	*ST Carey	8	24	25.6927	8	12	9	20	22.6837	0.0640714	0.521623	1	Jiangxi	29	24	0
149	2073	CXC	28	26	25.946	10	14	9.08057	21	23.109	0.0116375	0.565562	0	Shandong Province	33.0806	19	7
150	2075	*ST Shelley	33	63	26.7818	10	14	9	22	23.4573	0.137163	0.374521	0	Jiangsu Province	33	20	43
151	2078	Suzhou Goodyear	13	24	27.3263	10	14	9.08057	21	24.4783	0.0694163	0.559779	0	Shandong Province	33.0806	21	3
152	2079	Sinoma Science and Technology	15	141	24.5747	10	14	9	31	21.8337	0.0726703	0.205219	0	Jiangsu Province	33	114	27
154	2082	Vosges	3	3	23.6897	9	14	9.51547	22	22.1983	0.036867	0.372124	0	Zhejiang Province	32.5155	1	2
157	2092	Qingdao Jin Wang	114	26	26.8749	7	12	7.95121	20	25.0148	0.0411546	0.572168	1	Xinjiang Uygur Autonomous Region	26.9512	21	5
158	2096	Shanhe Intelligence	0	35	24.1006	8	11	9	20	22.0828	0.0133302	0.514891	1	Hunan Province	28	6	29
159	2098	Haixiang Pharmaceuticals	2	95	24.241	8	13	9	29	21.472	0.0582788	0.51305	0	Fujian Province	30	25	70
160	2099	Tiankang Bio	0	2	24.8956	9	14	9.51547	17	22.8052	0.0117043	0.237698	0	Zhejiang Province	32.5155	0	2
161	2100	Guangdong Hongtu	0	13	24.7913	7	12	7.95121	21	23.5673	-0.0394838	0.54708	1	Xinjiang Uygur Autonomous Region	26.9512	9	4
163	2106	Wolverhampton Pharmaceuticals	5	69	25.3102	10	13	9	21	22.6	0.075399	0.283384	1	Guangdong Province	32	17	52
164	2107	Cangzhou Pearl	0	10	22.964	10	14	9.08057	18	20.8726	0.138941	0.199665	0	Shandong Province	33.0806	3	7
165	2109	Sangang Minguang	3	0	23.8802	8	13	8.18674	24	22.298	0.111529	0.0755671	1	Shaanxi Province	29.1867	0	0
166	2110	Weihai Guangtai	12	77	28.5508	8	13	9	20	24.5514	0.0869534	0.493259	1	Fujian Province	30	51	26
167	2111	Triple Change Technology	25	35	24.9193	10	14	9.08057	19	22.3891	0.00955015	0.394718	0	Shandong Province	33.0806	29	6
168	2112	Lupin Zinc Electric	1	12	22.0719	9	14	9.51547	20	20.954	0.0147386	0.668861	1	Zhejiang Province	32.5155	0	12
169	2114	East Harbor, Inc	6	5	19.934	8	12	9	21	21.582	0.0114187	0.362208	1	Yunnan Province	29	0	5
171	2121	ST Tianma	253	560	26.2617	10	13	9	21	22.8372	-0.0803706	0.882514	1	Guangdong Province	32	66	494
172	2123	Tianbang Foods	160	277	25.023	8	12	8.58167	23	22.5542	-0.0390841	0.323462	0	Liaoning	28.5817	93	184
173	2124	Xiangtan Electrochemical	0	50	23.9915	9	14	9.51547	20	23.6406	-0.241894	0.799326	0	Zhejiang Province	32.5155	34	16
174	2125	Silver Wheel	2	10	23.4117	8	11	9	21	22.2235	0.0567781	0.542776	1	Hunan Province	28	5	5
175	2126	TCL Central	59	22	26.701	9	14	9.51547	22	23.2072	0.0220597	0.593458	0	Zhejiang Province	32.5155	15	7
176	2129	Wall Nuclear Materials	6	32	28.6451	7	12	7.2233	22	25.0797	0.0568757	0.465631	1	Tianjin	26.2233	22	10
177	2130	LEO shares	66	49	26.0999	10	13	9	23	22.7723	0.0753287	0.466882	0	Guangdong Province	32	9	40
178	2134	Annada	11	16	20.7822	7	12	7.2233	33	20.4849	0.0343639	0.459283	1	Tianjin	26.2233	15	1
179	2136	Salida	4	2	22.629	8	13	9	16	21.0435	0.146785	0.281793	0	Anhui	30	1	1
181	2138	Toppan Shares	15	83	26.6463	10	13	9	16	22.9996	0.0872492	0.399482	0	Guangdong Province	32	53	30
182	2139	Xianfeng Holdings	104	203	27.5096	10	13	9	25	22.9858	0.0595517	0.46738	0	Guangdong Province	32	135	68
183	2141	HTC	0	3	23.1346	10	13	9	36	21.0561	0.028276	0.390968	0	Guangdong Province	32	2	1
184	2144	CNNC Titanium White	0	0	22.2091	9	14	9.51547	24	21.4586	0.0312074	0.107113	0	Zhejiang Province	32.5155	0	0
185	2145	Western Materials	0	1	24.2814	7	11	8	20	23.1382	0.108741	0.377992	0	Gansu Province	26	1	0
186	2149	Tom Run Equipment	2	2	23.934	8	13	8.18674	21	22.475	0.0304573	0.476944	1	Shaanxi Province	29.1867	2	0
188	2154	Tomfoolery Microelectronics	7	92	24.0697	9	14	9.51547	20	22.5344	0.0783683	0.30264	0	Zhejiang Province	32.5155	8	84
190	2165	RheinBio	1	2	23.9875	10	14	9	27	22.4175	0.00505355	0.607336	0	Jiangsu Province	33	1	1
191	2166	Oriental Zirconium	4	2	22.1035	8	11	8	21	21.9047	0.0402532	0.416756	0	Guangxi Zhuang Autonomous Region	27	0	2
192	2167	Huey Cheng Technology	1	9	23.0207	10	13	9	21	21.4708	0.0712277	0.42172	0	Guangdong Province	32	3	6
193	2171	Aoyang Health	26	14	28.2275	8	13	9	19	23.3082	0.0457504	0.508218	0	Anhui	30	10	4
194	2175	JT Motors	0	40	21.0984	8	11	8	20	20.2396	0.664043	0.473035	0	Guangxi Zhuang Autonomous Region	27	27	13
195	2179	Nasdaq	24	12	29.3036	9	12	9	19	24.0186	0.0787686	0.410963	1	Henan Province	30	12	0
196	2180	Yunhai Metals	95	189	29.4532	10	13	9	17	24.498	0.0366287	0.578387	0	Guangdong Province	32	99	90
198	2185	Bus Online	16	71	28.6701	7	11	8	18	24.1236	0.0573266	0.400679	0	Gansu Province	26	58	13
199	2188	Medium Optical	0	28	17.0699	9	14	9.51547	15	19.4866	0.510575	0.818827	0	Zhejiang Province	32.5155	8	20
200	2189	Chengfei Integration	2	50	24.9249	9	12	9	26	22.0264	0.043088	0.541135	1	Henan Province	30	42	8
201	2190	Jinka shares	0	0	23.1687	8	13	10	21	22.6946	0.0127313	0.217871	1	Sichuan Province	31	0	0
202	2191	Rongjie shares	7	114	25.802	10	13	9	25	23.0581	0.10218	0.215659	0	Guangdong Province	32	102	12
203	2192	Ruyi Group	0	5	22.3327	10	13	9	23	21.0214	0.0655448	0.473108	0	Guangdong Province	32	0	5
204	2199	Zhengwei New Material	6	91	21.1165	9	14	9.51547	22	20.323	0.0460247	0.348854	0	Zhejiang Province	32.5155	60	31
205	2203	Dalian Heavy Industry	9	13	26.755	9	14	9.51547	20	24.1921	0.0352485	0.634994	0	Zhejiang Province	32.5155	3	10
206	2204	National Unity shares	69	22	26.8384	8	12	8.58167	28	23.7061	0.00498108	0.672065	1	Liaoning	28.5817	20	2
207	2205	Halide	2	1	22.88	7	12	7.95121	20	22.1121	0.00367693	0.738781	1	Xinjiang Uygur Autonomous Region	26.9512	1	0
208	2206	Dayilon	1	2	24.8853	9	14	9.51547	20	22.6594	0.0836045	0.530402	0	Zhejiang Province	32.5155	0	2
209	2209	ST Hongda	33	53	22.586	10	13	9	23	21.2742	-0.029318	0.667788	0	Guangdong Province	32	27	26
210	2213	DALI TECHNOLOGY	3	30	19.7852	10	13	9	21	20.3987	0.0256372	0.471482	0	Guangdong Province	32	24	6
211	2214	Novocain	7	62	25.0216	9	14	9.51547	20	21.7746	0.0583854	0.113641	0	Zhejiang Province	32.5155	54	8
212	2215	Sanquan Foods	217	83	23.8001	10	13	9	16	22.7791	0.0380439	0.536758	0	Guangdong Province	32	15	68
213	2216	Holliday	0	25	23.3999	9	12	9	20	22.6078	0.0972114	0.50885	0	Henan Province	30	0	25
214	2217	Tuorig New Energy	18	179	28.7186	8	13	9	18	24.1012	0.00376372	0.641603	1	Fujian Province	30	36	143
215	2218	Hengkang Medical	105	17	23.3703	10	13	9	14	22.6743	0.0277777	0.398605	0	Guangdong Province	32	9	8
216	2222	Fishguard Medical	0	8	23.2757	8	13	9	20	21.0436	0.143175	0.0870912	1	Fujian Province	30	4	4
217	2223	Trix	15	133	26.9551	10	14	9	14	23.208	0.123691	0.297405	0	Jiangsu Province	33	20	113
219	2226	Otterson	6	62	25.6418	8	13	9	16	23.4501	0.0785777	0.375504	1	Anhui	30	51	11
222	2233	Annie's shares	1	12	21.3999	10	13	9	14	23.35	0.132878	0.150274	0	Guangdong Province	32	1	11
224	2237	Ortega	10	13	27.232	10	14	9.08057	27	23.6892	0.0219721	0.59956	1	Shandong Province	33.0806	1	12
225	2240	Gore	0	4	18.7385	8	13	10	20	22.7093	0.11907	0.298286	0	Sichuan Province	31	0	4
227	2246	Convergence culture	33	8	24.3914	8	13	10	19	22.2363	0.0211811	0.359187	1	Sichuan Province	31	2	6
228	2247	East China Numerical Control	0	17	22.724	9	14	9.51547	21	20.7638	0.0774588	0.339301	0	Zhejiang Province	32.5155	5	12
229	2248	Taiyo Yuden	1	0	20.1061	10	14	9.08057	17	20.0845	0.02324	0.879965	0	Shandong Province	33.0806	0	0
230	2249	Lianhua Science and Technology	74	37	27.6905	10	13	9	15	23.4415	0.0177515	0.459003	0	Guangdong Province	32	25	12
232	2254	Hailu Heavy Industries	7	2	24.547	10	14	9.08057	28	22.8191	0.138441	0.439586	1	Shandong Province	33.0806	0	2
233	2256	Lil' Chemistry	1	40	19.2406	10	13	9	26	21.4632	-0.238649	0.40326	0	Guangdong Province	32	16	24
234	2258	ST SITA	22	0	25.5265	8	13	10	14	23.0488	0.113627	0.430762	1	Sichuan Province	31	0	0
236	2263	Seiyi Corporation	2	61	22.0928	9	14	9.51547	21	21.809	0.0821408	0.105761	1	Zhejiang Province	32.5155	0	61
237	2265	Zhefu Holdings, Inc	0	1	22.5758	8	12	9	16	21.0095	0.00457634	0.339489	1	Yunnan Province	29	0	1
238	2270	Oriental Rainbow	2	35	23.27	10	14	9.08057	19	22.1335	0.102759	0.304426	0	Shandong Province	33.0806	22	13
239	2271	Chuan Run Shares	14	14	26.3346	9	9	7	23	24.6299	0.0847183	0.463464	0	Beijing	25	1	13
240	2272	Crystal Optical	8	54	23.6181	8	13	10	24	21.8229	0.0194342	0.504263	0	Sichuan Province	31	13	41
241	2273	Huachang Chemical	6	102	25.9052	9	14	9.51547	15	23.0092	0.0468952	0.146195	0	Zhejiang Province	32.5155	45	57
242	2275	WAMA shares	1	0	24.679	8	11	8	20	22.1332	0.0839185	0.306663	0	Guangxi Zhuang Autonomous Region	27	0	0
243	2276	Shinkai Shares	5	131	26.7365	9	14	9.51547	25	23.1587	0.0239658	0.601203	1	Zhejiang Province	32.5155	45	86
244	2282	Skyrun Industries	1	27	23.2176	10	12	9	23	22.0789	0.0592123	0.122595	0	Hebei Province	31	0	27
246	2284	Bowling Green	16	234	24.7677	9	14	9.51547	21	22.493	0.00786685	0.536982	0	Zhejiang Province	32.5155	15	219
247	2288	Yushun Electronics	1	46	24.275	10	13	9	22	22.0222	0.0194117	0.547727	0	Guangdong Province	32	30	16
248	2289	Wo Sheng New Material	13	139	19.0514	10	13	9	14	19.7014	-0.0722584	0.243619	0	Guangdong Province	32	32	107
249	2290	Saturday	0	3	23.3506	10	14	9	19	21.2148	0.0501427	0.677038	0	Jiangsu Province	33	2	1
250	2293	Reliant	0	110	24.3501	10	14	9	14	22.5584	0.114683	0.347566	0	Jiangsu Province	33	6	104
252	2295	Boyun New Material	0	9	21.366	10	13	9	16	21.6822	0.0224823	0.510517	0	Guangdong Province	32	3	6
253	2297	CLP Xingfa	1	2	22.1979	8	11	9	20	21.6841	0.00831079	0.205106	1	Hunan Province	28	0	2
255	2302	Meiyingsen	5	47	27.2563	7	12	7.95121	20	24.1251	0.0326759	0.618304	1	Xinjiang Uygur Autonomous Region	26.9512	13	34
259	2319	Polytechnic Section	0	35	19.7431	10	13	9	25	20.3015	-0.0566357	0.838231	0	Guangdong Province	32	11	24
260	2322	Pratt	26	373	25.4301	9	14	9.51547	14	21.932	0.0212058	0.12719	0	Zhejiang Province	32.5155	155	218
261	2324	Wingtech	1	27	24.8405	7	12	7.6857	22	22.2531	0.00454903	0.433116	0	Shanghai	26.6857	8	19
262	2326	Fu-Anna	6	2	25.1786	9	14	9.51547	14	22.9979	0.0341629	0.615951	0	Zhejiang Province	32.5155	0	2
264	2328	The Royal Group	0	39	22.9558	7	12	7.6857	24	22.4192	0.0819889	0.378917	0	Shanghai	26.6857	4	35
265	2329	Delis	0	96	23.206	8	11	8	20	22.4139	-0.0826917	0.659366	0	Guangxi Zhuang Autonomous Region	27	53	43
266	2330	Xian Ju Pharmaceuticals	0	7	20.0087	10	14	9.08057	18	21.544	0.0193888	0.381576	0	Shandong Province	33.0806	0	7
268	2333	Invicta	12	17	22.4426	10	14	9	28	21.5422	0.0173306	0.205285	0	Jiangsu Province	33	12	5
269	2334	Kovacs Data	110	88	26.9213	10	13	9	15	21.9682	0.0459216	0.463536	0	Guangdong Province	32	54	34
270	2337	Opal Optoelectronics	1	50	23.5547	7	12	7.2233	21	21.1878	0.0256279	0.244119	0	Tianjin	26.2233	38	12
271	2341	Juli Rigging	1	9	24.0536	10	13	9	19	22.5596	-0.203493	0.619066	0	Guangdong Province	32	3	6
272	2342	Andrew Chiu	8	5	23.312	10	12	9	17	22.1655	0.00566383	0.413567	0	Hebei Province	31	4	1
273	2346	Tyrell shares	0	19	22.182	7	12	7.6857	14	22.3292	0.0842842	0.322959	0	Shanghai	26.6857	3	16
274	2347	Clorox shares	6	27	23.6018	8	13	9	14	21.678	0.010086	0.471056	0	Anhui	30	24	3
275	2350	Rambler	32	120	23.9869	9	9	7	28	21.9624	0.0343672	0.394957	0	Beijing	25	33	87
276	2351	Shunfeng Holdings	0	127	24.8394	10	13	9	14	21.7076	0.122344	0.164817	0	Guangdong Province	32	28	99
278	2360	Excalibur	1	3	22.7239	8	13	8.27512	15	21.4799	0.0576347	0.304395	0	Shanxi Province	29.2751	0	3
279	2361	LONGEVITY MACHINERY	9	1	24.3587	8	13	9	19	22.21	0.0180739	0.43746	0	Anhui	30	1	0
281	2365	*ST Sea Core	1	5	22.8039	7	13	9	15	21.55	0.0520775	0.143901	0	Hubei Province	29	3	2
282	2371	Weixing New Material	24	16	29.408	9	9	7	20	24.159	0.0384282	0.446186	1	Beijing	25	15	1
283	2372	Zhongrui Shares	25	14	25.1179	9	14	9.51547	14	22.5852	0.190861	0.233196	0	Zhejiang Province	32.5155	5	9
284	2378	Hongchuang Holdings, Inc	18	20	24.6214	8	12	9	21	22.2438	0.0357462	0.589285	0	Jiangxi	29	6	14
285	2391	Evergreen shares	6	0	24.6501	10	14	9	20	22.6497	0.0361667	0.343094	0	Jiangsu Province	33	0	0
287	2394	UNIFA shares	0	11	24.3848	10	14	9	19	22.3898	0.0331935	0.286514	0	Jiangsu Province	33	2	9
288	2395	Twin Elephant shares	1	2	22.4275	10	14	9	19	21.4483	0.0244493	0.561807	0	Jiangsu Province	33	2	0
291	2404	Kahin Silk	0	80	23.1684	9	14	9.51547	22	22.0551	0.0385251	0.499974	0	Zhejiang Province	32.5155	12	68
292	2406	Far East Transmission	0	9	23.9231	9	12	9	14	22.2369	0.0517097	0.244235	0	Henan Province	30	7	2
293	2407	Dovetail	12	7	26.1654	9	12	9	17	23.1919	0.106911	0.507086	0	Henan Province	30	4	3
294	2409	Jacques Technologies	0	2	23.8517	10	14	9	24	22.7106	0.0467484	0.168634	0	Jiangsu Province	33	2	0
295	2412	Hansen Pharmaceuticals	0	0	22.7911	8	11	9	23	21.4706	0.0638706	0.17477	0	Hunan Province	28	0	0
299	2420	i-chang technology	0	16	23.9989	10	13	9	14	21.4063	0.039677	0.673374	0	Guangdong Province	32	5	11
300	2422	Corum Pharmaceuticals	84	10	29.1694	8	13	10	19	24.1745	0.0275244	0.552014	0	Sichuan Province	31	7	3
302	2428	Yunnan Germanium	15	1	22.2555	8	12	9	23	21.5772	0.00964545	0.342149	0	Yunnan Province	29	1	0
303	2430	Hangzhou Oxygen Corporation	24	5	26.5684	9	14	9.51547	19	23.4988	0.0794178	0.510487	1	Zhejiang Province	32.5155	3	2
304	2434	Miles Young	33	55	25.8894	9	14	9.51547	18	23.0261	-0.0749273	0.465693	0	Zhejiang Province	32.5155	29	26
305	2436	Hinson Technologies, Inc	51	35	25.6254	10	13	9	16	22.8398	0.0737953	0.483768	0	Guangdong Province	32	30	5
306	2437	Goodwill Pharmaceuticals	0	11	23.036	7	11	8	21	22.2698	0.0114665	0.578519	0	Heilongjiang Province	26	4	7
307	2438	Jiangsu Shentong	4	40	23.645	10	14	9	20	22.2017	0.0577741	0.455176	0	Jiangsu Province	33	37	3
308	2442	Lonestar Chemical	4	4	23.8887	10	12	9	13	21.7513	0.0613939	0.460984	0	Hebei Province	31	3	1
309	2443	Jinzhou Plumbing	1	17	24.9163	9	14	9.51547	19	22.2135	0.0930238	0.264531	0	Zhejiang Province	32.5155	9	8
310	2444	Jumbo Star Technologies	16	89	26.4368	9	14	9.51547	20	23.5744	0.0749583	0.375213	0	Zhejiang Province	32.5155	43	46
311	2445	South-Central Culture	1	11	21.1788	10	14	9	13	21.698	0.0784345	0.281173	1	Jiangsu Province	33	3	8
312	2449	Guoxing Optoelectronics	245	31	25.4859	10	13	9	40	22.5602	0.0320974	0.403437	1	Guangdong Province	32	15	16
313	2451	Moen Electric	0	68	21.6025	7	12	7.6857	24	21.067	0.0108984	0.407127	0	Shanghai	26.6857	6	62
314	2452	Chang Gao Dianxin	5	52	23.725	8	11	9	15	21.9271	0.0745605	0.371953	0	Hunan Province	28	12	40
315	2455	Bacchus shares	20	5	23.5758	10	14	9	19	22.6973	0.0323658	0.659794	0	Jiangsu Province	33	0	5
321	2476	Baumol shares	4	2	21.1586	10	14	9.08057	25	20.7156	0.018086	0.153566	0	Shandong Province	33.0806	0	2
322	2478	Changbao shares	2	8	24.473	10	14	9	13	22.665	0.0209925	0.370736	0	Jiangsu Province	33	3	5
323	2480	Shinchiku	117	2	24.8799	8	13	10	20	22.5404	-0.0463343	0.604239	1	Sichuan Province	31	2	0
324	2481	Twin Towers Foods	2	7	22.8859	10	14	9.08057	29	22.0375	0.0718121	0.263112	1	Shandong Province	33.0806	0	7
325	2483	R&B shares	1	16	24.8314	10	14	9	18	22.8151	0.0463702	0.464967	1	Jiangsu Province	33	14	2
326	2484	Jianghai stock	9	16	25.2828	10	14	9	19	22.4412	0.0786638	0.222093	0	Jiangsu Province	33	0	16
327	2487	Daikin Heavy Industries	24	6	24.2917	8	12	8.58167	20	22.6179	0.0868263	0.549033	0	Liaoning	28.5817	2	4
328	2489	Zhejiang Yongqiang	4	147	26.0419	9	14	9.51547	14	22.9706	0.0129455	0.620725	0	Zhejiang Province	32.5155	11	136
329	2490	Shandong Molong	3	0	23.3796	10	14	9.08057	20	22.2179	-0.0826498	0.69496	1	Shandong Province	33.0806	0	0
331	2494	Wasser shares	1	15	20.7313	10	12	9	12	21.3715	0.00771558	0.192655	0	Hebei Province	31	7	8
332	2496	Pfeiffer Shares	74	54	20.9344	10	14	9	22	22.0488	0.0539444	0.410034	0	Jiangsu Province	33	0	54
333	2497	YACHT Group	2	2	24.9714	8	13	10	20	22.9285	0.108438	0.258701	0	Sichuan Province	31	1	1
334	2507	Fuling presses the vegetables	0	89	20.1274	8	11	8.66268	33	22.7708	0.0957526	0.0750647	1	Chongqing	27.6627	1	88
335	2508	Boss Electric	90	50	26.4936	9	14	9.51547	21	23.3556	0.0969932	0.369622	0	Zhejiang Province	32.5155	19	31
336	2510	TMC	1	8	24.7716	7	12	7.2233	25	22.325	-0.0430435	0.610409	0	Tianjin	26.2233	6	2
338	2513	Bluefin Biochemicals	1	4	20.9066	10	14	9	45	21.2702	-0.284263	0.614204	0	Jiangsu Province	33	1	3
339	2514	Baoxin Technology	2	52	22.1947	10	14	9	20	21.0641	0.00994328	0.542094	0	Jiangsu Province	33	37	15
340	2516	Kuangda Technology	0	5	22.388	10	14	9	21	22.1276	0.046128	0.151978	0	Jiangsu Province	33	2	3
341	2518	Crestec	45	136	25.023	10	13	9	28	22.3228	0.0752181	0.373224	0	Guangdong Province	32	82	54
342	2521	Qifeng New Material	0	2	24.1968	10	14	9.08057	20	22.3464	0.0327943	0.292003	0	Shandong Province	33.0806	2	0
343	2522	Zhejiang Zhongcheng	0	5	22.8845	9	14	9.51547	20	22.0005	0.0393402	0.421823	1	Zhejiang Province	32.5155	4	1
344	2523	Skybridge Crane	5	29	24.8803	8	11	9	22	22.2125	0.0146019	0.438451	1	Hunan Province	28	14	15
345	2526	Shandong Mining Machine	1	11	23.9973	10	14	9.08057	22	22.0359	0.0189889	0.244797	0	Shandong Province	33.0806	5	6
346	2527	Newstar	15	134	26.0845	7	12	7.6857	26	22.5885	0.0262007	0.434933	0	Shanghai	26.6857	123	11
348	2529	Haiyuan Composites	3	2	20.7701	8	12	9	18	20.7793	-0.103496	0.29226	0	Jiangxi	29	0	2
349	2531	Tianshun Wind Energy	3	31	24.7116	10	14	9	16	23.4769	0.0830069	0.50001	0	Jiangsu Province	33	10	21
354	2538	Silt	11	113	24.2092	8	13	9	24	22.7371	0.0611905	0.327471	0	Anhui	30	28	85
355	2539	Yuntu Holdings	9	142	26.2136	8	13	10	26	23.3315	0.0911342	0.663947	0	Sichuan Province	31	6	136
357	2541	Honglu Steel Structure	34	10	27.3264	8	13	9	19	23.6976	0.0587508	0.62859	0	Anhui	30	3	7
358	2545	Eastern Tower	5	14	23.7529	10	14	9.08057	25	23.1835	0.0343043	0.319845	0	Shandong Province	33.0806	7	7
359	2546	Xinlian Electronics	26	118	22.9963	10	14	9	18	22.0081	0.061062	0.0792719	0	Jiangsu Province	33	68	50
361	2550	Chihong Pharmaceuticals	2	3	23.4586	10	14	9	18	21.6429	0.0742877	0.155572	0	Jiangsu Province	33	2	1
362	2552	Baoding Technology	0	2	20.8068	9	14	9.51547	22	20.4796	0.00812419	0.136792	1	Zhejiang Province	32.5155	0	2
363	2553	Southern Precision	0	53	22.6406	10	14	9	23	21.1124	0.132304	0.149894	0	Jiangsu Province	33	1	52
365	2557	Qiajia Foods	3	51	21.4527	8	13	9	20	22.8117	0.115176	0.405847	0	Anhui	30	6	45
366	2560	Tundra	2	29	23.0644	9	12	9	19	22.0124	0.00576478	0.335029	0	Henan Province	30	1	28
367	2564	Tivo Technology	7	17	25.7227	10	14	9	20	24.0722	-0.0289138	0.921423	1	Jiangsu Province	33	6	11
368	2566	Yisheng Pharmaceuticals	1	0	22.9269	7	10	7	24	21.7756	0.0365512	0.232541	0	Jilin Province	24	0	0
369	2568	Paramount shares	1	7	22.9979	7	12	7.6857	24	22.4532	0.117808	0.327834	0	Shanghai	26.6857	1	6
370	2571	Derek Stock	0	52	17.3414	8	13	9	19	21.6748	0.00278966	0.433491	0	Anhui	30	1	51
371	2572	Sophia	7	102	26.6404	10	13	9	18	23.2432	0.0123843	0.522335	0	Guangdong Province	32	41	61
372	2576	Tongda Power	0	8	22.7228	10	14	9	33	21.3781	0.0528994	0.452747	0	Jiangsu Province	33	6	2
373	2578	Minfa Aluminum	15	0	23.4719	8	13	9	14	21.4127	0.029183	0.263424	1	Fujian Province	30	0	0
375	2580	SUNSHINE SHARES	35	60	23.6966	10	14	9.08057	23	21.6522	0.0135138	0.308378	1	Shandong Province	33.0806	24	36
376	2584	Xilong Science	4	92	23.8826	10	13	9	20	22.2759	0.0461327	0.508497	0	Guangdong Province	32	20	72
378	2587	Alto Electronics	16	254	24.2079	10	13	9	28	21.5332	0.0144214	0.381291	0	Guangdong Province	32	96	158
380	2590	Wanan Technology	9	18	24.718	9	14	9.51547	22	22.0846	0.00256827	0.489688	0	Zhejiang Province	32.5155	2	16
381	2591	Everest Hi-Tech	1	40	21.5735	8	12	9	27	20.8214	0.0158722	0.288819	0	Jiangxi	29	3	37
382	2593	The Nissho Group	0	79	24.5855	8	13	9	26	22.3184	0.0216733	0.521937	0	Fujian Province	30	79	0
384	2597	Golden Harvest Industries	38	0	25.2704	8	13	9	15	22.9034	0.132965	0.339824	0	Anhui	30	0	0
385	2598	Shandong Zhanggu	3	24	23.7146	10	14	9.08057	15	21.5467	0.0474526	0.553434	1	Shandong Province	33.0806	10	14
387	2601	Long Bai Group	10	17	28.0441	9	12	9	23	24.5373	0.104463	0.541398	0	Henan Province	30	1	16
388	2606	Dalian Electric Porcelain	0	12	22.963	8	12	8.58167	18	21.2661	0.0919715	0.213588	0	Liaoning	28.5817	1	11
389	2610	Alcon Technology	61	84	22.0236	10	14	9	15	22.931	-0.0461631	0.586663	0	Jiangsu Province	33	79	5
390	2611	Oriental Seiko	0	83	24.0652	10	13	9	25	22.5728	0.0774545	0.393822	0	Guangdong Province	32	40	43
391	2612	Lancel shares	0	58	24.3103	9	9	7	15	22.6476	0.0329381	0.471766	0	Beijing	25	22	36
392	2613	North Glass, Inc	2	1	24.3604	9	12	9	21	21.6387	0.0238825	0.350053	0	Henan Province	30	0	1
393	2614	Ojawa	20	54	26.3197	8	13	9	25	22.9495	0.0507108	0.450624	0	Fujian Province	30	35	19
394	2615	Halls	2	44	24.8153	9	14	9.51547	25	21.5693	0.0551313	0.594996	0	Zhejiang Province	32.5155	13	31
395	2626	Goldendale	5	60	23.5067	8	13	9	24	22.4893	0.133703	0.311364	0	Fujian Province	30	0	60
396	2630	West China Energy	29	7	22.3251	8	13	10	17	23.1399	-0.0613954	0.837597	0	Sichuan Province	31	1	6
398	2632	TD Optical	0	26	23.2622	9	14	9.51547	14	22.0032	0.0153183	0.424048	0	Zhejiang Province	32.5155	8	18
399	2633	Schenker shares	4	12	20.0472	9	14	9.51547	25	20.3063	-0.0176237	0.286626	0	Zhejiang Province	32.5155	6	6
400	2634	Rod J. Shares	0	29	21.6373	9	14	9.51547	28	20.8076	0.0509316	0.247347	0	Zhejiang Province	32.5155	4	25
401	2637	Zanyu Technology	13	4	24.4994	9	14	9.51547	21	22.8538	0.0955624	0.480992	0	Zhejiang Province	32.5155	4	0
402	2638	Chin-Shang Shares	16	51	21.0401	10	13	9	27	21.9698	-0.247945	0.216427	0	Guangdong Province	32	48	3
403	2639	Snowman shares	4	28	24.5857	8	13	9	21	22.257	-0.0261964	0.420604	0	Fujian Province	30	27	1
404	2641	A.D. Shares	18	27	26.3385	9	14	9.51547	28	22.8451	0.0691183	0.393967	0	Zhejiang Province	32.5155	17	10
405	2643	Mason shares	36	0	25.8458	10	14	9.08057	26	22.787	0.0876191	0.234471	1	Shandong Province	33.0806	0	0
406	2644	Foji Pharmaceuticals	0	1	21.8784	7	11	8	21	21.5786	0.0397593	0.308063	1	Gansu Province	26	0	1
407	2646	TENYODE WINE	0	86	21.4586	5	8	6.77878	16	21.8935	0.0182434	0.163517	0	Qinghai Province	19.7788	9	77
408	2648	Satellite chemistry	10	6	27.5109	9	14	9.51547	16	24.6088	0.123485	0.601961	0	Zhejiang Province	32.5155	2	4
409	2650	Gaga Foods	4	99	21.4506	8	11	9	25	21.8291	-0.026529	0.123153	0	Hunan Province	28	8	91
410	2651	Lijun Shares	1	1	22.8906	8	13	10	22	21.855	0.0642986	0.23092	0	Sichuan Province	31	1	0
412	2654	Mason Technology	7	194	24.3681	10	13	9	19	22.147	-0.0850162	0.56114	1	Guangdong Province	32	44	150
413	2655	Gongda Electroacoustics, Inc	25	113	23.6578	10	14	9.08057	20	20.8782	0.0561428	0.465705	0	Shandong Province	33.0806	42	71
414	2660	MOSCOW POWER SUPPLY	15	36	23.2556	10	13	9	15	21.2774	0.0389262	0.587027	1	Guangdong Province	32	23	13
415	2661	Kemin Foods	0	9	21.7182	8	11	9	24	22.0789	0.0173661	0.333285	0	Hunan Province	28	0	9
417	2664	Eagle Reliance	0	19	24.7366	9	14	9.51547	31	22.6246	0.0301066	0.564887	0	Zhejiang Province	32.5155	9	10
418	2666	Deloitte Group	0	42	23.3352	10	13	9	29	22.2306	0.0547788	0.257653	0	Guangdong Province	32	0	42
419	2667	saddle weight shares	0	1	20.7367	8	12	8.58167	27	20.6717	-0.101055	0.252025	0	Liaoning	28.5817	0	1
420	2669	Kangda New Material	2	4	24.0538	7	12	7.6857	33	22.0392	0.00575055	0.385458	1	Shanghai	26.6857	2	2
421	2674	HYT	5	7	23.0414	8	13	9	29	21.9194	0.0547197	0.296566	0	Fujian Province	30	6	1
422	2677	Zhejiang Meida	0	31	22.946	9	14	9.51547	20	21.5801	0.282171	0.172085	0	Zhejiang Province	32.5155	8	23
424	2686	Yilida	1	7	24.4675	9	14	9.51547	26	21.7961	0.0103876	0.424465	1	Zhejiang Province	32.5155	6	1
425	2687	George White	1	10	24.0751	9	14	9.51547	20	21.3881	0.0977509	0.296974	0	Zhejiang Province	32.5155	2	8
426	2688	Gold River Bio	2	7	23.7737	8	12	8	31	22.1256	0.0300377	0.336578	0	Inner Mongolia	28	0	7
427	2689	Fargo Intelligence	1	69	22.646	8	12	8.58167	20	21.4676	0.00570157	0.366047	0	Liaoning	28.5817	69	0
428	2690	Meyer Optoelectronics	7	57	24.9172	8	13	9	21	21.9027	0	0.229778	0	Anhui	30	54	3
429	2691	Jikai shares	0	33	21.7142	10	12	9	18	20.8411	0.0158465	0.207288	0	Hebei Province	31	29	4
430	2693	Shuangcheng Pharmaceuticals	0	0	21.9387	9	12	9	21	20.5661	-0.0477541	0.336789	0	Henan Province	30	0	0
431	2694	GuidiTech	19	3	23.3631	7	13	9	22	21.4605	-0.285214	0.911622	0	Hubei Province	29	0	3
432	2698	BOSHI	10	175	24.1707	7	11	8	24	22.3129	0.106058	0.378231	0	Heilongjiang Province	26	81	94
433	2701	Orion	0	66	21.8765	9	9	7	24	23.5358	0.0538673	0.534288	0	Beijing	25	29	37
434	2702	Haixin Foods	1	160	21.4616	8	13	9	25	21.1206	-0.0246138	0.463409	0	Fujian Province	30	4	156
435	2703	Zhejiang Shibao	0	26	24.05	9	14	9.51547	28	21.4534	0.0123322	0.347212	0	Zhejiang Province	32.5155	22	4
436	2716	Jin Gui Yin	42	7	19.5455	8	11	9	17	22.1478	0.00359376	0.516194	1	Hunan Province	28	5	2
437	2719	McCall's	0	21	19.7245	7	12	7.95121	19	21.162	0.0104471	0.433566	0	Xinjiang Uygur Autonomous Region	26.9512	0	21
438	2723	Little Song Co	93	19	22.6097	10	13	9	14	21.508	0.00798437	0.442405	0	Guangdong Province	32	7	12
440	2725	Yueling Shares	5	4	22.3858	9	14	9.51547	23	21.0311	0.00518971	0.235297	0	Zhejiang Province	32.5155	0	4
441	2728	Special One Pharmaceuticals	0	4	22.927	10	13	9	19	21.449	0.0614256	0.389366	0	Guangdong Province	32	0	4
442	2730	electro-optical technology	0	56	22.3952	9	14	9.51547	23	21.0349	0.0623678	0.220513	0	Zhejiang Province	32.5155	54	2
443	2731	Dui Hua Jewelry	0	6	17.6022	8	12	8.58167	17	21.8962	0.0103596	0.608945	0	Liaoning	28.5817	0	6
444	2732	Yantang Dairy	0	64	23.153	10	13	9	19	21.2197	0.0949595	0.267355	1	Guangdong Province	32	1	63
445	2734	Limin Shares	9	6	25.6809	10	14	9	25	22.6524	0.0486669	0.581747	0	Jiangsu Province	33	4	2
446	2737	Sunflower Pharmaceuticals	0	21	24.9811	7	11	8	16	22.4523	0.135283	0.301689	0	Heilongjiang Province	26	8	13
447	2741	Kwang Wah Technology	7	24	24.0363	10	13	9	41	21.8324	0.0205127	0.478022	0	Guangdong Province	32	2	22
448	2743	Fu Huang Steel Structure	29	12	24.1331	8	13	9	17	23.0341	0.0165698	0.692245	0	Anhui	30	12	0
449	2749	Kokko Corporation	35	0	22.9006	8	13	10	21	21.4039	0.103223	0.282964	0	Sichuan Province	31	0	0
450	2756	Wing Hing Materials	4	1	24.9756	9	14	9.51547	21	22.5748	0.141307	0.196592	0	Zhejiang Province	32.5155	1	0
451	2760	Fenghuang Shares	2	5	23.1463	8	13	9	24	21.1918	0.064267	0.420844	0	Anhui	30	1	4
453	2762	Blonde Rabbi	0	41	21.5081	10	13	9	25	20.7906	0.012918	0.0808332	0	Guangdong Province	32	21	20
454	2765	Blue Dye Technologies	9	34	24.1522	8	11	8.66268	25	22.1987	0.0552301	0.522647	0	Chongqing	27.6627	27	7
457	2774	FTI Elevator	1	13	22.6739	10	13	9	23	21.5915	0.117721	0.429083	0	Guangdong Province	32	12	1
458	2778	Zhongsheng Hi-Tech	0	10	21.5823	10	14	9	23	21.2196	0.0764525	0.605292	1	Jiangsu Province	33	9	1
459	2782	Colic	6	14	24.2134	10	13	9	17	21.4533	0.0126588	0.290346	0	Guangdong Province	32	8	6
460	2783	Kellogg's	3	9	23.2994	7	13	9	27	22.6416	-0.0714323	0.694386	1	Hubei Province	29	6	3
461	2787	Hua Yuan Holdings, Inc	0	7	23.7465	10	14	9	23	21.7747	0.00628247	0.446854	0	Jiangsu Province	33	6	1
462	2790	Ritter	1	7	23.822	8	13	9	22	21.5293	0.0596544	0.209782	0	Fujian Province	30	2	5
463	2791	KENNEDY HARDWARE	9	58	26.7735	10	13	9	18	23.0231	0.096503	0.495996	0	Guangdong Province	32	1	57
466	2801	Ember Stock	3	25	22.1629	9	14	9.51547	12	21.1834	0.160588	0.156271	0	Zhejiang Province	32.5155	19	6
468	2805	Fungwon Corporation	5	2	21.136	10	14	9.08057	21	21.3204	0.0291994	0.389822	0	Shandong Province	33.0806	2	0
469	2806	Huafeng Shares	2	30	23.0821	10	13	9	26	21.3724	0.0332207	0.352471	0	Guangdong Province	32	13	17
470	2810	Shandong Heda	8	0	23.3381	10	14	9.08057	29	21.6923	0.125036	0.412551	0	Shandong Province	33.0806	0	0
472	2813	Pathfinder Technologies	2	199	21.0017	10	13	9	15	20.1945	0.00881345	0.34367	0	Guangdong Province	32	148	51
474	2816	and Kodak	0	15	19.8862	10	13	9	12	19.9899	0.0276433	0.127289	0	Guangdong Province	32	14	1
475	2817	Huangshan Capsule	0	0	20.8563	8	13	9	25	20.7757	0.0527349	0.231391	0	Anhui	30	0	0
476	2819	Orient Central	0	26	23.4878	9	9	7	21	22.386	0.0394801	0.181493	1	Beijing	25	18	8
477	2820	Gui Fa-hsiang	0	30	18.5628	7	12	7.2233	27	20.8659	0.0184571	0.0865212	1	Tianjin	26.2233	1	29
478	2823	Kai Zhong Precision	3	9	24.3367	10	13	9	12	21.989	0.00359421	0.623664	0	Guangdong Province	32	2	7
479	2824	Hershey's shares	1	87	24.1095	10	13	9	16	21.5438	0.0936929	0.489297	0	Guangdong Province	32	0	87
480	2825	Nal shares	0	3	23.4077	7	12	7.6857	16	21.2798	0.0504724	0.343565	0	Shanghai	26.6857	2	1
481	2826	Eminence Pharmaceuticals	0	0	19.959	6	8	7.27586	14	20.5303	0.0527286	0.126581	0	Tibet Autonomous Region	21.2759	0	0
482	2827	Highly contentious civil explosives	0	3	22.1638	6	8	7.27586	14	21.1979	0.0462642	0.423833	1	Tibet Autonomous Region	21.2759	3	0
483	2829	Starnet Uda	0	49	23.7705	9	9	7	16	21.3982	0.0903838	0.391508	0	Beijing	25	38	11
485	2832	Björn Levin	0	14	23.562	10	13	9	18	22.3049	0.128428	0.332421	0	Guangdong Province	32	11	3
486	2835	Same as shares	1	146	24.6214	10	13	9	17	20.8985	0.0758027	0.303639	0	Guangdong Province	32	144	2
487	2837	Invicta	44	67	25.6393	10	13	9	16	21.9635	0.0574811	0.464392	0	Guangdong Province	32	48	19
488	2838	Dawn Shares	0	0	24.4169	10	14	9.08057	19	21.871	0.0784427	0.305427	0	Shandong Province	33.0806	0	0
489	2840	Huatong stock	0	15	21.5528	9	14	9.51547	20	22.6885	-0.0345902	0.703679	0	Zhejiang Province	32.5155	0	15
490	2843	Taiga shares	0	6	21.6901	8	11	9	18	20.7369	0.0686774	0.417503	0	Hunan Province	28	5	1
491	2845	Tong Xing Da	7	40	26.9637	10	13	9	17	22.951	0.0436415	0.67034	0	Guangdong Province	32	17	23
492	2846	Anglo-Saxon shares	0	8	22.9849	10	13	9	15	21.5657	0.0151121	0.635903	0	Guangdong Province	32	1	7
493	2847	Yanjinpu	1	138	22.9562	8	11	9	16	21.4565	0.0741483	0.575558	0	Hunan Province	28	3	135
494	2849	Vixen Intelligence	16	362	23.3456	9	14	9.51547	16	21.2813	0.0351578	0.488903	0	Zhejiang Province	32.5155	328	34
495	2850	Kodaly	27	2	26.5249	10	13	9	25	22.7148	0.0744661	0.366551	0	Guangdong Province	32	1	1
496	2851	McGermit	13	85	27.2227	10	13	9	18	22.5499	0.0664598	0.486288	0	Guangdong Province	32	29	56
497	2859	Jamie's Technology	0	65	24.3153	9	14	9.51547	20	22.1193	0.0962997	0.471307	0	Zhejiang Province	32.5155	28	37
498	2860	Starshall	0	3	22.7864	9	14	9.51547	24	21.3647	0.0797507	0.344569	0	Zhejiang Province	32.5155	0	3
499	2861	Terra Nova Communications	0	63	23.9457	7	13	9	11	21.2345	-0.0217994	0.380996	0	Hubei Province	29	42	21
500	2863	Imafekida	2	32	24.3783	9	14	9.51547	16	22.4667	0.0238851	0.659486	0	Zhejiang Province	32.5155	25	7
501	2865	Gunda	0	3	24.1685	6	7	7	18	22.5176	-0.0223449	0.733298	0	Hainan Province	20	0	3
502	2868	Greencare Biochemistry	6	0	21.4339	8	13	9	18	20.9531	-0.0210141	0.426237	0	Fujian Province	30	0	0
503	2869	Golden Spill Technology	57	352	23.3455	10	13	9	17	21.7007	-0.0725217	0.145405	0	Guangdong Province	32	147	205
505	2871	Weilon stock	0	0	21.456	10	14	9.08057	26	20.6066	0.0685412	0.274084	0	Shandong Province	33.0806	0	0
506	2873	New Day Pharmaceuticals	0	6	22.1348	8	12	8	26	21.1449	0.0659955	0.415883	0	Guizhou Province	28	4	2
507	2875	Anneliese	0	54	22.206	10	13	9	20	21.2049	-0.00187149	0.287074	0	Guangdong Province	32	0	54
508	2876	Trilogy	0	6	24.1122	10	13	9	14	22.076	0.0914541	0.443336	0	Guangdong Province	32	0	6
509	2877	Intelligent self-control	0	5	21.869	10	14	9	20	21.2718	0.0365594	0.521416	0	Jiangsu Province	33	5	0
510	2879	Long Cable Technology, Inc	18	16	23.6318	8	11	9	24	21.4778	0.0660127	0.231122	0	Hunan Province	28	4	12
511	2880	Weiguang Bio	2	3	21.9309	10	13	9	20	21.4182	0.102317	0.107427	1	Guangdong Province	32	0	3
512	2881	MegSmart	10	274	25.9394	10	13	9	14	21.1305	0.0783607	0.539919	0	Guangdong Province	32	239	35
513	2882	Golden Dragon Feather	0	41	18.613	10	13	9	25	21.8758	0.0162992	0.409143	0	Guangdong Province	32	2	39
514	2884	Lingxiao Pumps	0	2	23.3534	10	13	9	28	21.5851	0.204145	0.0952099	0	Guangdong Province	32	2	0
515	2885	Kyozumiwa	5	21	24.3707	10	13	9	25	21.3491	0.00947389	0.567121	0	Guangdong Province	32	11	10
516	2886	Walt Shares	0	10	23.3819	10	13	9	20	21.4848	0.0337606	0.431137	0	Guangdong Province	32	8	2
517	2890	Hongyu Corporation	0	0	20.6708	10	14	9.08057	22	20.3826	0.0347887	0.203567	0	Shandong Province	33.0806	0	0
518	2898	SALON PHARMACEUTICALS	2	2	21.5454	10	13	9	19	20.5986	-0.0264407	0.361497	0	Guangdong Province	32	2	0
519	2900	Hat Trinity	3	1	24.0898	7	11	8	25	21.8435	0.114068	0.309587	0	Heilongjiang Province	26	1	0
521	2909	Chitai Shares	0	15	23.109	10	13	9	15	21.3594	0.0268354	0.552847	0	Guangdong Province	32	9	6
522	300001	TGOOD	108	264	26.7894	10	14	9.08057	17	23.729	0.00879132	0.655108	0	Shandong Province	33.0806	201	63
524	300004	Southwind	10	0	22.3491	10	13	9	22	21.4478	-0.333325	0.204294	0	Guangdong Province	32	0	0
525	300006	Lemay Pharmaceuticals	0	12	23.3651	8	11	8.66268	22	21.7972	-0.0361959	0.244176	1	Chongqing	27.6627	6	6
528	300011	DINGHAM TECHNOLOGY	24	80	24.3543	9	9	7	19	21.9462	0.00586633	0.562376	1	Beijing	25	78	2
529	300016	Northland Pharmaceuticals	0	10	22.6417	9	9	7	29	21.789	0.0375185	0.281866	0	Beijing	25	7	3
531	300019	Silicon Power Technology	4	27	23.741	8	13	10	23	21.8096	0.0903278	0.297541	0	Sichuan Province	31	6	21
532	300021	Dayu Water Conservation	27	142	22.8397	7	11	8	16	22.5678	0.0232059	0.675765	0	Gansu Province	26	96	46
534	300030	yangpu medical	2	64	22.9897	10	13	9	25	21.3249	0.0108319	0.435399	1	Guangdong Province	32	47	17
536	300034	Steel Gainer	0	4	24.9294	9	9	7	17	22.3475	0.0650138	0.395531	1	Beijing	25	0	4
537	300035	CK Electric	15	91	23.9603	8	11	9	17	22.5675	0.0577737	0.61391	0	Hunan Province	28	91	0
538	300037	New Zeus	10	7	26.1164	10	13	9	13	23.1361	0.1222	0.37361	0	Guangdong Province	32	3	4
539	300039	Shanghai Kebao	0	14	24.2982	7	12	7.6857	21	21.934	0.0417518	0.0926466	0	Shanghai	26.6857	11	3
540	300040	Jiuzhou Group	58	98	22.6297	7	11	8	21	22.8653	0.0219659	0.64809	0	Heilongjiang Province	26	11	87
541	300041	Kaiten New Material	0	11	24.2219	7	13	9	23	22.1997	0.0513767	0.495421	0	Hubei Province	29	1	10
542	300043	Starburst Entertainment	10	129	24.8474	10	13	9	21	22.2284	-0.147437	0.527682	0	Guangdong Province	32	70	59
543	300046	Taiwan-based stock	6	14	20.6592	7	13	9	17	20.8252	0.0386198	0.0689644	0	Hubei Province	29	1	13
544	300048	Hekang New Energy	10	38	23.161	9	9	7	18	21.6334	0.0192601	0.264401	0	Beijing	25	9	29
545	300049	Fury stock	0	75	22.7511	8	12	8	20	21.6494	0.0586389	0.28478	0	Inner Mongolia	28	35	40
548	300056	CCTC Environmental Protection	55	4	21.7238	8	13	9	20	20.9825	-0.325131	0.512889	0	Fujian Province	30	4	0
549	300057	Manshun New Material	1	8	24.4324	10	13	9	23	22.7728	-0.00603561	0.545969	0	Guangdong Province	32	2	6
553	300069	Goldilocks Electric	0	21	19.6207	8	13	8.27512	18	19.9968	-0.0836539	0.422036	0	Shanxi Province	29.2751	0	21
554	300072	Haixinenko	151	2	24.6426	9	9	7	24	23.4159	0.00387674	0.399662	1	Beijing	25	2	0
556	300080	ECSN	32	5	25.148	9	12	9	13	23.0544	-0.0270818	0.467095	1	Henan Province	30	4	1
557	300083	Genesis	15	172	25.4757	10	13	9	18	22.9048	0.0561102	0.646066	0	Guangdong Province	32	97	75
558	300086	Kangzhi Pharmaceuticals	0	13	21.5501	6	7	7	14	21.6229	0.00429945	0.368125	0	Hainan Province	20	3	10
560	300091	GOLDEN TONGUE	6	3	23.6852	10	14	9	13	22.6277	0.00224189	0.510008	1	Jiangsu Province	33	3	0
561	300095	WARWOOD SHARES	4	13	23.6338	8	12	9	20	22.0583	0.0416789	0.394499	0	Jiangxi	29	10	3
562	300099	Precision information	11	98	23.0771	10	14	9.08057	23	21.5251	0.0813585	0.137743	0	Shandong Province	33.0806	93	5
563	300100	Shuanglin Shares	4	10	24.976	9	14	9.51547	15	22.496	0.0212293	0.60728	0	Zhejiang Province	32.5155	1	9
564	300103	Dargon Holdings	5	50	22.0284	8	13	8.18674	19	21.5298	0.0199554	0.387881	0	Shaanxi Province	29.1867	43	7
565	300105	Longyuan Technologies	59	6	22.7364	10	14	9.08057	23	21.5692	0.00255236	0.221708	1	Shandong Province	33.0806	1	5
566	300107	Jianxin shares	3	11	22.0771	10	12	9	18	21.1875	0.00857652	0.0930855	0	Hebei Province	31	11	0
567	300109	New open source	5	41	23.9121	9	12	9	18	22.107	0.0704018	0.147814	0	Henan Province	30	38	3
568	300110	Warren Pharmaceuticals	10	6	23.8911	10	14	9.08057	20	22.4534	0.0237616	0.566886	1	Shandong Province	33.0806	0	6
569	300111	Sunflower	1	4	20.4656	9	14	9.51547	16	20.2638	0.10429	0.350488	0	Zhejiang Province	32.5155	4	0
570	300112	Winsome Automation	3	173	23.5587	10	13	9	12	21.2655	0.0562352	0.283351	0	Guangdong Province	32	147	26
572	300115	Changying Precision	23	117	29.8286	10	13	9	20	23.5552	-0.0391864	0.655025	0	Guangdong Province	32	30	87
573	300116	POLYSIN	0	17	19.212	8	13	8.18674	16	20.3722	-0.193348	0.628809	0	Shaanxi Province	29.1867	15	2
574	300118	The sun rises in the east	74	69	27.8159	9	14	9.51547	12	24.1097	-0.000504113	0.677338	0	Zhejiang Province	32.5155	4	65
575	300119	RipBio	0	15	24.7369	7	12	7.2233	20	22.4621	0.0761916	0.240237	0	Tianjin	26.2233	11	4
576	300120	Warp Faikai	6	68	24.0824	7	12	7.2233	22	22.1321	0.0122329	0.365769	0	Tianjin	26.2233	33	35
577	300121	Yanggu Huatai	3	2	24.4206	10	14	9.08057	21	21.7005	0.10686	0.27439	0	Shandong Province	33.0806	2	0
579	300123	matt technology	11	30	24.8662	8	11	9	18	22.7537	-0.155947	0.45933	0	Hunan Province	28	25	5
580	300124	Huichuan Technology	53	211	29.4228	10	13	9	18	24.0303	0.134819	0.401904	0	Guangdong Province	32	165	46
581	300128	Jinfu Technology	0	177	22.9575	10	14	9	17	21.4075	-0.17402	0.529469	1	Jiangsu Province	33	131	46
584	300135	Poly International	6	1	22.1289	10	14	9	19	21.6083	-0.032358	0.521849	0	Jiangsu Province	33	0	1
585	300136	Xinwei Communications	36	77	28.2155	10	13	9	15	23.2175	0.0429345	0.502198	0	Guangdong Province	32	37	40
586	300137	Xianhe Environmental Protection	2	148	23.3006	10	12	9	25	21.6415	0.0295925	0.152779	0	Hebei Province	31	142	6
587	300138	Morning Glory Bio	36	42	23.0116	10	12	9	12	22.5075	0.058873	0.53261	0	Hebei Province	31	5	37
588	300139	Xiaocheng Technology	2	158	18.01	9	9	7	21	20.9193	0.0774358	0.119858	0	Beijing	25	23	135
589	300140	Central Equipment	12	89	23.0087	8	13	8.18674	20	21.9458	-0.0688484	0.527064	1	Shaanxi Province	29.1867	84	5
590	300141	Washun Electric	65	44	20.5394	10	14	9	23	20.7483	0.00934591	0.328542	0	Jiangsu Province	33	5	39
591	300145	CIM Environment	9	14	25.9282	9	14	9.51547	30	22.7979	-0.0958288	0.726789	1	Zhejiang Province	32.5155	13	1
592	300146	BYC	6	111	24.587	10	13	9	16	23.2856	0.136227	0.187369	0	Guangdong Province	32	36	75
594	300151	changhong technology	0	37	23.2477	10	13	9	20	21.3686	0.0608409	0.37137	0	Guangdong Province	32	21	16
595	300152	Korong Environment	22	37	19.3954	10	12	9	18	20.5672	-0.311549	0.427554	0	Hebei Province	31	3	34
596	300153	Kotex Power Supply	59	308	20.9597	7	12	7.6857	19	21.0549	0.00717059	0.447645	0	Shanghai	26.6857	91	217
597	300154	Riling Shares	6	21	22.7827	10	13	9	18	21.4852	0.055057	0.219288	0	Guangdong Province	32	10	11
600	300160	Xiuqiang stock	7	36	23.7589	10	14	9	20	21.3626	0.0723857	0.374902	1	Jiangsu Province	33	12	24
601	300161	Huazhong CNC	20	137	26.2516	7	13	9	21	21.9466	0.0124128	0.463099	0	Hubei Province	29	89	48
602	300162	Lehman Brothers Optoelectronics	43	38	23.6645	10	13	9	17	21.1351	0.0315101	0.561146	0	Guangdong Province	32	25	13
603	300163	Pioneer New Materials	1	49	19.1685	9	14	9.51547	18	20.3509	-0.00562969	0.137438	0	Zhejiang Province	32.5155	1	48
604	300165	Skyray Instruments	9	36	24.7203	10	14	9	15	21.8994	-0.0228131	0.485518	0	Jiangsu Province	33	32	4
605	300171	Tofalon	38	7	25.9839	7	12	7.6857	28	22.9995	0.0909819	0.540212	0	Shanghai	26.6857	4	3
606	300173	Furnon Orient	0	123	24.4144	10	13	9	24	22.2896	-0.0677771	0.719136	1	Guangdong Province	32	114	9
607	300174	Yuanli Shares	6	4	23.1897	8	13	9	22	21.9231	0.0530937	0.353221	0	Fujian Province	30	0	4
609	300179	Quartet	0	1	22.3861	9	12	9	24	20.8867	0.0781831	0.203105	0	Henan Province	30	1	0
611	300181	Zoli Pharmaceuticals	0	12	23.0742	9	14	9.51547	21	21.7343	0.0698495	0.278445	0	Zhejiang Province	32.5155	0	12
612	300192	Cord Education	0	59	20.4217	10	14	9	18	20.8559	-0.394922	0.417542	0	Jiangsu Province	33	42	17
613	300193	Gastronics	1	19	23.2338	10	13	9	16	21.7487	0.072456	0.188974	0	Guangdong Province	32	1	18
615	300195	Evergreen	2	77	23.575	7	12	7.2233	26	22.6124	0.00594822	0.576369	0	Tianjin	26.2233	27	50
616	300196	Changhai shares	8	0	24.0253	10	14	9	19	22.2702	0.121688	0.256863	0	Jiangsu Province	33	0	0
617	300199	Squire Sanders Pharmaceuticals	0	21	24.0825	10	13	9	18	22.0859	0.00727929	0.578134	0	Guangdong Province	32	3	18
618	300303	Jufei Optronics	122	21	24.7025	10	13	9	16	22.3238	0.0559693	0.413184	0	Guangdong Province	32	9	12
619	300304	Yuni Electric	7	31	24.466	10	14	9	14	21.8618	0.0790603	0.20582	0	Jiangsu Province	33	14	17
620	300305	YUXING SHARES	2	7	22.0686	10	14	9	17	21.4756	0.113692	0.143215	0	Jiangsu Province	33	2	5
621	300306	Distant Information	11	218	24.1446	9	14	9.51547	18	21.2534	0.0622525	0.115146	0	Zhejiang Province	32.5155	193	25
622	300307	Cixin Shares	2	88	23.709	9	14	9.51547	18	22.1231	0.0181073	0.353324	0	Zhejiang Province	32.5155	21	67
624	300314	Davy Medical	0	8	22.6559	9	14	9.51547	29	20.8681	0.0693897	0.143059	0	Zhejiang Province	32.5155	8	0
625	300316	Jingsheng Electro-Mechanics	73	27	26.6063	9	14	9.51547	15	23.5496	0.102362	0.578502	0	Zhejiang Province	32.5155	21	6
626	300317	Jiawei New Energy	29	50	20.8103	10	13	9	28	21.7895	-0.0837572	0.408781	0	Guangdong Province	32	5	45
627	300318	Bohui Innovation	0	2	23.1852	9	9	7	20	22.0289	-0.137069	0.747225	0	Beijing	25	0	2
628	300319	McJay Technologies	0	148	24.5739	10	13	9	20	22.462	0.0554997	0.326763	1	Guangdong Province	32	115	33
629	300320	Haida	2	0	24.254	10	14	9	23	21.8671	0.0491383	0.35775	0	Jiangsu Province	33	0	0
630	300321	Tongda Stock	1	0	21.2146	10	14	9.08057	19	20.4156	0.0043157	0.155772	1	Shandong Province	33.0806	0	0
631	300328	IAN Technology	1	35	24.1491	10	13	9	28	21.5102	-0.0980282	0.433907	1	Guangdong Province	32	30	5
632	300329	Helen's Piano	1	35	21.5065	9	14	9.51547	20	21.0493	-0.0584662	0.338806	0	Zhejiang Province	32.5155	9	26
633	300331	Soudavig	2	58	24.7086	10	14	9	20	22.0017	-0.100471	0.441763	0	Jiangsu Province	33	50	8
634	300340	Koheng stock	6	14	25.0755	10	13	9	21	22.2107	0.00326353	0.840358	0	Guangdong Province	32	5	9
636	300342	Tianyin Mechatronics	0	17	24.287	10	14	9	19	21.5405	0.0440865	0.315544	1	Jiangsu Province	33	17	0
637	300343	UNITED STATES	7	121	23.4001	10	14	9.08057	18	21.3634	0.176946	0.420063	0	Shandong Province	33.0806	12	109
638	300344	Cubic Numerical Section	3	111	19.9349	9	9	7	22	20.6054	0.0279654	0.285545	0	Beijing	25	89	22
639	300345	Hwamin Shares	0	27	18.6762	8	11	9	26	20.1668	0.00792245	0.105742	0	Hunan Province	28	7	20
640	300351	Wing Kwai Electrical	2	23	24.5133	9	14	9.51547	31	21.7081	0.0447717	0.198982	0	Zhejiang Province	32.5155	18	5
641	300354	Tung Wah Testing	1	60	22.3301	10	14	9	28	20.1168	0.146754	0.0928147	0	Jiangsu Province	33	42	18
642	300357	I Wu Bio	0	33	23.9088	9	14	9.51547	19	21.3818	0.16889	0.0700617	0	Zhejiang Province	32.5155	33	0
643	300358	Chutian Technology	72	90	27.3809	8	11	9	19	23.0207	0.0575138	0.630022	0	Hunan Province	28	83	7
646	300368	Huijin Shares	16	222	21.5485	10	12	9	16	22.022	0.0113028	0.733787	1	Hebei Province	31	90	132
648	300374	Central Railway Assembly	6	12	19.8126	9	9	7	15	21.8603	-0.115805	0.624167	1	Beijing	25	12	0
649	300375	PENGLING SHARES	0	5	23.6656	7	12	7.2233	33	21.656	0.0245498	0.255777	0	Tianjin	26.2233	0	5
650	300381	Victoria	3	1	24.6951	10	13	9	30	22.2229	-0.0190685	0.319631	0	Guangdong Province	32	1	0
651	300385	Snowy Wave Environments	90	1	23.2995	10	14	9	20	22.011	0.0424612	0.685201	1	Jiangsu Province	33	1	0
653	300389	Abbyson	4	41	24.7566	10	13	9	20	21.7177	0.0110144	0.550431	0	Guangdong Province	32	29	12
654	300390	Tianhua Ultra Clean	8	17	23.4251	10	14	9	24	22.5568	0.199985	0.350297	0	Jiangsu Province	33	15	2
655	300391	Kangyue Technology	0	3	22.8865	10	14	9.08057	20	22.1618	0.0378055	0.61815	0	Shandong Province	33.0806	3	0
657	300400	Rio Tinto shares	4	36	22.8105	10	13	9	17	20.9318	0.0570793	0.384687	0	Guangdong Province	32	30	6
658	300401	garden organisms	0	3	22.963	9	14	9.51547	21	21.9832	0.14467	0.353603	0	Zhejiang Province	32.5155	0	3
659	300403	Hanyu Group	23	14	23.2273	10	13	9	19	21.5258	0.102842	0.249223	0	Guangdong Province	32	2	12
660	300405	Colony shares	1	2	22.0529	8	12	8.58167	19	21.2187	0.00939175	0.518586	0	Liaoning	28.5817	2	0
661	300407	Kaiten Gas	9	27	24.0023	7	12	7.2233	21	21.7636	0.0235917	0.485498	0	Tianjin	26.2233	18	9
662	300408	The Three Ring Group	10	66	27.3082	10	13	9	29	23.6475	0.108126	0.130423	0	Guangdong Province	32	44	22
664	300410	Zhengye Technology	12	65	24.8043	10	13	9	24	21.4616	0.0608447	0.643774	1	Guangdong Province	32	24	41
665	300412	Canaan Technology	19	18	23.7499	9	14	9.51547	13	21.562	0.0378851	0.486585	0	Zhejiang Province	32.5155	5	13
666	300414	Nakamitsu Lightning Protection	14	60	23.3363	8	13	10	17	20.8686	0.0183532	0.201521	0	Sichuan Province	31	39	21
668	300416	Su-test test	1	3	24.7501	10	14	9	14	22.0507	0.0585685	0.509649	0	Jiangsu Province	33	3	0
669	300417	South China Instruments	4	16	21.3829	10	13	9	25	20.1037	0.0227526	0.0746603	0	Guangdong Province	32	16	0
670	300420	Gocean Parking	3	22	24.5411	10	14	9	20	22.0956	-0.0454456	0.373361	0	Jiangsu Province	33	18	4
671	300423	Rise Technology, Inc	10	197	23.4772	10	14	9.08057	18	22.7764	0.0268064	0.462971	0	Shandong Province	33.0806	118	79
672	300424	Aerospace New Technologies	2	31	24.0883	10	13	9	16	21.5094	0.0100456	0.660553	0	Guangdong Province	32	29	2
673	300425	CSCE	119	33	22.9375	8	13	10	19	22.0567	0.0485131	0.43078	1	Sichuan Province	31	3	30
674	300427	red phase stock	59	151	23.9195	8	13	9	16	22.0809	-0.16328	0.565391	0	Fujian Province	30	109	42
676	300429	Powerful new materials	0	15	23.7289	10	14	9	24	21.9806	0.0315065	0.408069	0	Jiangsu Province	33	4	11
677	300430	Cheng Yi Tong	6	41	23.5389	9	9	7	18	21.7804	0.0360268	0.352178	0	Beijing	25	37	4
678	300432	Fulin Precision	0	13	24.5669	8	13	10	24	22.3763	0.0764284	0.515284	0	Sichuan Province	31	2	11
680	300434	Kingstonian Pharmaceuticals	0	9	23.2224	8	13	10	17	21.7414	0.0238802	0.218963	0	Sichuan Province	31	0	9
681	300435	Zhongtai Shares	13	16	21.9206	9	14	9.51547	15	22.0884	0.0626916	0.355235	0	Zhejiang Province	32.5155	6	10
682	300436	Kwong Sang Tong	0	40	22.4963	8	13	9	20	21.0926	-0.023614	0.274352	0	Fujian Province	30	0	40
683	300437	Clearwater	5	29	21.8974	9	12	9	26	21.9999	0.022461	0.541713	0	Henan Province	30	7	22
684	300438	Penghui Energy	27	81	26.3715	10	13	9	20	22.8641	0.0214766	0.65282	0	Guangdong Province	32	22	59
685	300439	Mecon Bio	1	15	24.7656	9	14	9.51547	18	22.0023	0.0529204	0.334647	0	Zhejiang Province	32.5155	11	4
686	300442	Prissy	1	2	22.1981	7	12	7.6857	14	20.9869	-0.00992139	0.636007	0	Shanghai	26.6857	1	1
687	300443	Golden Thunder	0	1	22.781	10	14	9.08057	15	21.9979	0.138758	0.0907067	0	Shandong Province	33.0806	1	0
688	300444	Shuangjie Electric	4	200	24.2899	9	9	7	19	21.9455	-0.0388436	0.644007	0	Beijing	25	47	153
689	300445	Constable	6	64	23.3148	9	9	7	17	20.7545	0.0688492	0.0903149	0	Beijing	25	58	6
690	300446	Lokai New Material	0	0	21.4521	10	12	9	16	20.5333	0.00613181	0.179955	1	Hebei Province	31	0	0
691	300447	All Faith Shares	0	7	23.1155	10	14	9	20	21.6444	0.068858	0.302292	0	Jiangsu Province	33	0	7
692	300450	Pilot Intelligence	60	30	28.8768	10	14	9	19	23.9013	0.0660276	0.605466	0	Jiangsu Province	33	11	19
693	300452	Yamaha Pharmaceutical Auxiliary	0	0	22.1915	8	13	9	20	20.6851	0.0888606	0.266643	0	Anhui	30	0	0
694	300453	Sanxin Medical	0	5	23.4389	8	12	9	24	21.064	0.122195	0.303864	0	Jiangxi	29	0	5
698	300460	Whalen Crystals	3	87	22.49	10	13	9	19	21.4166	0.0583788	0.395716	0	Guangdong Province	32	58	29
699	300462	Huaming Intelligence	1	136	24.299	7	12	7.6857	20	21.5413	-0.083772	0.336454	0	Shanghai	26.6857	69	67
701	300464	Star Emblem, Inc	0	144	24.2567	10	13	9	27	21.6989	-0.574264	0.817737	0	Guangdong Province	32	9	135
703	300470	Middlemarch Holdings, Inc	1	34	22.9809	8	13	10	28	21.7048	0.107802	0.153154	1	Sichuan Province	31	28	6
704	300471	Hauppauge	8	164	22.7823	8	13	10	16	21.5038	0.00555635	0.49993	0	Sichuan Province	31	158	6
705	300472	New Element Technologies	7	151	23.428	8	12	9	18	21.2372	-0.178376	0.468472	0	Jiangxi	29	114	37
706	300473	Del shares	10	9	25.4664	8	12	8.58167	17	22.2624	0.00516705	0.54252	0	Liaoning	28.5817	9	0
707	300475	Shannon Core Creation	0	22	19.0835	8	13	9	23	22.1945	0.0508623	0.637668	0	Anhui	30	11	11
708	300477	Hopscotch	1	49	23.8812	9	9	7	24	22.3532	0.0208629	0.542527	0	Beijing	25	28	21
709	300478	Hangzhou High-Tech	2	15	20.6223	9	14	9.51547	17	19.8351	0.0358848	0.798106	0	Zhejiang Province	32.5155	10	5
710	300480	Optical Power Technology	14	112	23.798	9	12	9	27	21.2633	0.0698494	0.214294	0	Henan Province	30	110	2
711	300481	Puyang Huicheng	0	9	23.2984	9	12	9	19	21.4724	0.119321	0.0569555	0	Henan Province	30	0	9
713	300483	Shuhua Gas	8	2	22.7778	7	12	7.6857	18	22.8299	0.0168558	0.456548	0	Shanghai	26.6857	1	1
714	300484	Blue Ocean Huateng	7	17	22.1115	10	13	9	15	20.6852	0.0678444	0.333297	0	Guangdong Province	32	10	7
715	300485	Sai Sheng Pharmaceuticals	1	2	23.2647	9	9	7	22	21.9475	0.11616	0.0348489	0	Beijing	25	2	0
716	300486	Dongjie Intelligence	3	103	23.1452	8	13	8.27512	26	21.799	0.0247775	0.476887	1	Shanxi Province	29.2751	55	48
717	300487	Blue Dawn Technologies	2	7	23.4947	8	13	8.18674	20	21.8561	0.0983889	0.323828	0	Shaanxi Province	29.1867	1	6
718	300488	HENGFENG TOOLS	0	2	22.4031	9	14	9.51547	24	21.1102	0.105201	0.184149	0	Zhejiang Province	32.5155	0	2
719	300490	Wazi-Tech	49	112	25.2179	8	11	9	12	22.3123	0.00926054	0.480084	0	Hunan Province	28	52	60
720	300491	TONGHAE TECHNOLOGY	26	98	23.0556	10	12	9	23	20.9692	0.0253088	0.242203	0	Hebei Province	31	10	88
721	300501	Haisun New Material	0	1	21.751	7	12	7.6857	16	21.5404	0.0481568	0.299706	0	Shanghai	26.6857	1	0
722	300502	New Edson	0	52	24.1953	8	13	10	13	22.3052	0.13608	0.186157	0	Sichuan Province	31	31	21
723	300503	Haozhi Electromechanical	1	61	23.8941	10	13	9	15	21.6824	0.0619354	0.479192	0	Guangdong Province	32	37	24
724	300507	Suo Sensing	3	23	21.797	10	14	9	28	21.4803	0.0625291	0.17928	0	Jiangsu Province	33	20	3
725	300509	New Masonry	15	14	22.9575	10	14	9	18	21.3764	0.0354592	0.645032	0	Jiangsu Province	33	8	6
727	300512	Central Asia shares	13	194	23.0276	9	14	9.51547	22	21.5387	0.0583843	0.319984	0	Zhejiang Province	32.5155	110	84
728	300515	Santoku Technology	5	78	22.2835	8	11	9	17	20.6139	0.100806	0.278178	0	Hunan Province	28	47	31
729	300516	Kuzunoyo	2	6	22.8528	7	13	9	20	21.1461	0.0511647	0.218969	1	Hubei Province	29	6	0
730	300519	Sunbeam Pharmaceuticals	0	6	20.2909	9	14	9.51547	23	20.6533	0.122565	0.092435	0	Zhejiang Province	32.5155	0	6
731	300521	Eskay	2	5	21.0989	10	13	9	15	20.2142	0.00832734	0.136446	0	Guangdong Province	32	2	3
732	300522	Shiming Technology	2	2	22.6289	10	14	9	20	20.6535	0.100052	0.1457	0	Jiangsu Province	33	2	0
733	300527	CSBC Emergency	3	5	23.9602	7	13	9	14	22.2035	0.0156159	0.334934	1	Hubei Province	29	2	3
735	300530	Tat Chee Technology	0	6	23.7285	8	11	9	19	21.3302	-0.0686162	0.89762	1	Hunan Province	28	1	5
736	300534	Longshen Rongfa	0	3	19.0493	7	11	8	19	20.5298	-0.00764268	0.110715	1	Gansu Province	26	3	0
737	300535	Dawei shares	1	8	22.4265	8	13	10	18	20.9681	0.0514218	0.252292	0	Sichuan Province	31	6	2
738	300539	Yokogawa Precision	0	5	21.9325	9	14	9.51547	20	20.8199	0.0196077	0.538863	0	Zhejiang Province	32.5155	2	3
739	300540	Marshmallow Equipment	22	0	21.4403	8	13	10	13	20.8829	-0.0614599	0.546644	1	Sichuan Province	31	0	0
740	300543	Ronco Intelligence	4	189	24.0127	10	13	9	20	21.5408	0.0471803	0.54382	0	Guangdong Province	32	95	94
741	300545	UNITE	1	6	24.256	10	13	9	19	21.6428	0.00766378	0.428295	0	Guangdong Province	32	0	6
743	300547	Chuanhuan Technology	0	6	22.4796	8	13	10	19	20.8219	0.0951266	0.153627	0	Sichuan Province	31	0	6
744	300553	Tiburon	0	26	21.5809	9	14	9.51547	17	20.1108	0.0438583	0.340802	0	Zhejiang Province	32.5155	26	0
745	300554	Sanchao New Material	1	0	21.7645	10	14	9	22	20.4565	-0.0979461	0.353439	0	Jiangsu Province	33	0	0
748	300562	Joyful Heart Medical	7	182	24.9727	10	13	9	19	21.308	-0.000153276	0.41633	0	Guangdong Province	32	147	35
749	300563	Shenyu	0	110	21.4846	10	14	9	18	20.9569	0.0551754	0.257608	0	Jiangsu Province	33	78	32
750	300565	Cosintechnology	18	115	23.6088	10	13	9	20	21.1633	-0.0777232	0.639084	0	Guangdong Province	32	92	23
751	300566	Radical Intelligence, Inc	0	16	23.788	9	14	9.51547	14	21.9786	0.0364238	0.508686	0	Zhejiang Province	32.5155	3	13
752	300567	Precision Measurement Electronics	96	43	27.1736	7	13	9	15	22.5229	0.0231255	0.414237	0	Hubei Province	29	38	5
753	300568	Star source material	6	8	24.5214	10	13	9	18	22.7536	0.0374405	0.424655	0	Guangdong Province	32	0	8
754	300569	Tennant Heavy Industries	0	0	22.8414	10	14	9.08057	15	23.013	0.0402819	0.614071	1	Shandong Province	33.0806	0	0
755	300570	Too cinnabar	2	40	22.8053	10	13	9	21	21.0247	0.0522455	0.113523	0	Guangdong Province	32	33	7
756	300572	An automobile inspection	1	41	22.5598	10	13	9	15	21.7408	0.0060112	0.202163	0	Guangdong Province	32	28	13
757	300573	Xingqi Ophthalmic Medicine	0	0	23.7325	8	12	8.58167	21	21.2461	0.123964	0.202954	0	Liaoning	28.5817	0	0
758	300575	The Chinese flag shares	11	0	23.29	10	14	9	18	21.8722	0.068376	0.472868	0	Jiangsu Province	33	0	0
759	300576	Yung Da Sensor	1	2	22.1383	10	13	9	25	20.884	0.0340844	0.481846	0	Guangdong Province	32	0	2
760	300577	Kairun Shares	1	40	23.0766	8	13	9	12	21.9797	0.0491487	0.507129	0	Anhui	30	11	29
761	300580	Bester	0	65	22.8086	10	14	9	24	21.8126	0.0670465	0.34317	0	Jiangsu Province	33	39	26
762	300581	Morningside Aviation	0	12	22.7841	8	13	8.18674	21	20.6541	0.0286356	0.201106	0	Shaanxi Province	29.1867	6	6
763	300583	Seto Bio	0	0	22.9261	10	14	9.08057	11	21.8117	0.0120504	0.416773	0	Shandong Province	33.0806	0	0
764	300584	Haichen Pharmaceuticals	0	0	21.9682	10	14	9	18	20.9872	0.218764	0.271527	0	Jiangsu Province	33	0	0
765	300585	Aolian Electronics	0	9	22.3162	10	14	9	20	20.6457	0.0358686	0.235931	0	Jiangsu Province	33	4	5
766	300586	Meilian New Material	0	4	22.5897	10	13	9	21	21.6512	0.041535	0.383505	0	Guangdong Province	32	0	4
767	300587	Skytrain shares	0	6	23.0578	9	14	9.51547	18	22.1299	0.0781054	0.359535	0	Zhejiang Province	32.5155	0	6
768	300589	Jianglong Boats	15	0	22.4358	10	13	9	18	21.0937	0.0284303	0.462304	0	Guangdong Province	32	0	0
769	300590	Move to communications	10	229	23.9786	7	12	7.6857	12	21.3995	0.0790993	0.213788	0	Shanghai	26.6857	203	26
772	300595	Opconvision	0	8	21.5059	8	13	9	21	21.8126	0.199028	0.1468	0	Anhui	30	6	2
773	300596	Levallon	4	6	24.6	7	12	7.2233	18	22.442	0.0764097	0.529184	0	Tianjin	26.2233	3	3
774	300599	Xiong Plastic Technology, Inc	5	10	23.1845	10	13	9	18	21.7848	0.0384154	0.21447	0	Guangdong Province	32	0	10
775	300700	Daile New Materials	1	3	21.1554	8	11	9	12	20.8143	-0.0729629	0.585388	0	Hunan Province	28	0	3
776	300701	Semba Sensing	1	120	20.7447	9	12	9	16	20.5328	0.151924	0.100426	0	Henan Province	30	73	47
777	300703	GenSource, Inc	0	102	24.0155	9	14	9.51547	20	21.0393	0.010762	0.475797	0	Zhejiang Province	32.5155	7	95
778	300705	Kuden Pharmaceuticals	0	3	24.9321	8	11	9	20	21.2802	0.11703	0.370093	0	Hunan Province	28	1	2
779	300706	Ashitron	0	2	21.039	8	13	9	19	20.9572	0.0207236	0.365704	0	Fujian Province	30	2	0
780	300715	Karen's Shares	2	0	24.2975	10	14	9	10	22.451	0.0126712	0.499417	0	Jiangsu Province	33	0	0
781	300721	Yida Shares	0	0	20.695	10	14	9	25	21.6566	0.051517	0.535472	0	Jiangsu Province	33	0	0
782	600006	Dongfeng Motor	121	29	26.4924	7	13	9	22	23.7131	0.0192243	0.58268	1	Hubei Province	29	7	22
783	600010	Baosteel	43	14	28.9314	8	12	8	22	25.7203	0.0214071	0.566104	1	Inner Mongolia	28	8	6
784	600022	Shandong Iron and Steel	195	13	28.8286	10	14	9.08057	21	25.0075	0.0408243	0.550714	1	Shandong Province	33.0806	5	8
785	600031	Sany Heavy Industries	231	94	31.6502	9	9	7	21	25.6545	0.0889578	0.530191	0	Beijing	25	34	60
787	600055	Vandong Medical	6	45	23.6256	9	9	7	24	21.7797	0.0626793	0.129668	0	Beijing	25	38	7
788	600059	Gu Yue Long Shan	0	58	21.3821	9	14	9.51547	24	22.5508	0.0322585	0.131147	1	Zhejiang Province	32.5155	17	41
790	600063	Wanwei High-Tech	23	14	26.2974	8	13	9	24	23.1789	0.083918	0.454445	1	Anhui	30	12	2
791	600066	Yutong Bus	345	92	29.399	9	12	9	28	24.1942	0.0194464	0.523	0	Henan Province	30	57	35
793	600071	Phoenix Optical	1	52	23.8959	8	12	9	24	21.3371	0.000836853	0.670802	1	Jiangxi	29	38	14
794	600072	China Shipbuilding Science and Technology	1	17	24.6351	7	12	7.6857	24	22.7842	0.0102603	0.454427	1	Shanghai	26.6857	9	8
795	600073	Shanghai Meilin	1	56	23.5792	7	12	7.6857	24	23.4298	-0.00681792	0.552443	1	Shanghai	26.6857	0	56
796	600075	Xinjiang Tianye	25	48	26.8303	7	12	7.95121	24	23.5095	0.0986105	0.388988	1	Xinjiang Uygur Autonomous Region	26.9512	15	33
798	600080	GOLDEN FLOWER SHARES	0	5	21.4927	8	13	8.18674	25	21.3493	-0.0097105	0.114411	0	Shaanxi Province	29.1867	3	2
800	600084	Sino-Portuguese shares	0	72	17.4517	7	12	7.95121	24	21.5739	0.00716395	0.0835121	1	Xinjiang Uygur Autonomous Region	26.9512	0	72
802	600089	TBEA	13	63	29.226	7	12	7.95121	28	25.5624	0.0776652	0.549183	0	Xinjiang Uygur Autonomous Region	26.9512	10	53
803	600096	Clouds of heaven	4	50	24.6032	8	12	9	24	24.6962	0.079162	0.762943	1	Yunnan Province	29	14	36
804	600099	Linhai Shares	6	8	21.0932	10	14	9	24	20.3489	0.0138342	0.284033	1	Jiangsu Province	33	2	6
805	600103	Castle Peak Paper	0	12	23.8183	8	13	9	28	22.408	0.0383148	0.267788	1	Fujian Province	30	8	4
806	600110	Nordic shares	1	8	23.5808	7	10	7	27	22.8872	0.0465328	0.558882	0	Jilin Province	24	6	2
807	600111	Northern Rare Earths	5	4	25.4571	8	12	8	24	24.2702	0.161633	0.446128	1	Inner Mongolia	28	2	2
809	600127	Jinjian Rice	1	44	20.6593	8	11	9	23	21.477	-0.0181217	0.6356	1	Hunan Province	28	0	44
811	600135	Lokai Film	63	2	23.5041	10	12	9	23	21.9268	0.0171154	0.208251	1	Hebei Province	31	0	2
812	600137	Lonza Corporation	0	62	19.9896	8	13	10	25	20.3193	0.0302171	0.214402	0	Sichuan Province	31	2	60
813	600141	The Xingfa Group	42	0	27.7373	7	13	9	27	24.2345	0.140422	0.540644	1	Hubei Province	29	0	0
814	600143	Goldfarb Technology	48	24	28.1284	10	13	9	28	24.6007	0.0342995	0.653845	0	Guangdong Province	32	12	12
815	600149	Langfang Development	0	4	16.5598	10	12	9	28	20.2932	0.0166366	0.594643	1	Hebei Province	31	0	4
816	600152	Waco Technologies	0	133	24.8487	9	14	9.51547	28	22.1178	-0.0319854	0.507824	0	Zhejiang Province	32.5155	10	123
817	600156	Huasheng stock	0	6	20.8627	8	11	9	23	20.9596	-0.0667522	0.495858	1	Hunan Province	28	0	6
820	600165	New Day Henderson	0	3	21.0828	6	12	7.45124	23	21.9661	-0.00864213	0.647007	0	Ningxia Hui Autonomous Region	25.4512	0	3
821	600169	Taiyuan Heavy Industry	71	9	26.6901	8	13	8.27512	23	24.1629	0.00556804	0.813306	1	Shanxi Province	29.2751	8	1
822	600171	Shanghai Belling	56	174	24.628	7	12	7.6857	23	22.2623	0.158264	0.145698	1	Shanghai	26.6857	110	64
823	600172	The Yellow River Cyclone	9	33	23.9774	9	12	9	23	23.0936	0.0040207	0.695223	0	Henan Province	30	21	12
825	600178	Dongan Power	17	4	25.7281	7	11	8	23	22.8884	0.0112682	0.576289	1	Heilongjiang Province	26	3	1
826	600183	Biotech	21	64	28.0516	10	13	9	36	23.9191	0.119708	0.391506	1	Guangdong Province	32	46	18
827	600184	Photonics, Inc	0	15	24.5403	7	13	9	21	22.2544	0.0135161	0.471039	1	Hubei Province	29	6	9
828	600192	Great Wall Electric	0	25	24.2192	7	11	8	23	22.2669	-0.03132	0.630926	1	Gansu Province	26	5	20
831	600197	Elite	0	24	22.3783	7	12	7.95121	22	22.321	0.0650239	0.229725	1	Xinjiang Uygur Autonomous Region	26.9512	12	12
832	600200	Wuzhong, Jiangsu	0	10	22.0442	10	14	9	27	22.0472	0.00549205	0.500596	0	Jiangsu Province	33	4	6
833	600202	Ha air conditioning	6	0	21.9198	7	11	8	28	21.4873	0.0312464	0.638612	1	Heilongjiang Province	26	0	0
834	600206	Arigatou New Materials, Inc	10	34	24.6276	9	9	7	22	22.3122	0.0511714	0.248062	1	Beijing	25	22	12
836	600213	Yaxing Bus	6	8	23.538	10	14	9	23	21.8856	-0.00540273	0.971907	1	Jiangsu Province	33	6	2
838	600218	All Chai Power	6	2	25.0477	8	13	9	23	22.5235	0.0236214	0.48705	1	Anhui	30	0	2
839	600219	Nanshan Aluminum	9	55	28.9018	10	14	9.08057	28	24.8692	0.0588729	0.247784	1	Shandong Province	33.0806	31	24
840	600220	Jiangsu Sunshine	0	3	20.6508	10	14	9	22	22.28	0.0238761	0.509893	0	Jiangsu Province	33	3	0
841	600222	Tai Lung Pharmaceutical	0	9	24.0163	9	12	9	23	22.054	0.0017915	0.530195	1	Henan Province	30	2	7
842	600230	Cangzhou Dahua	1	2	21.7384	10	12	9	23	22.6907	0.0277806	0.426769	1	Hebei Province	31	2	0
843	600231	Ling Steel	9	14	25.1401	8	12	8.58167	27	23.5916	0.0521715	0.4746	1	Liaoning	28.5817	1	13
844	600232	Golden Eagle	1	0	20.7303	9	14	9.51547	27	21.2745	0.028148	0.371071	0	Zhejiang Province	32.5155	0	0
846	600235	Minfeng Special Paper	0	0	22.7424	9	14	9.51547	23	21.5192	0.0263071	0.369589	1	Zhejiang Province	32.5155	0	0
847	600237	Copper Peak Electronics	12	40	22.7296	8	13	9	25	21.275	0.0289848	0.30929	1	Anhui	30	4	36
848	600243	Qinghai Huading	0	1	21.3773	5	8	6.77878	23	21.3394	-0.056404	0.410541	0	Qinghai Province	19.7788	0	1
849	600249	Two-Faced Needle	0	14	21.1841	8	11	8	27	21.6494	0.00367058	0.15625	1	Guangxi Zhuang Autonomous Region	27	5	9
850	600251	Crown Farming Corporation	2	182	19.932	7	12	7.95121	22	22.6868	0.0444616	0.558516	1	Xinjiang Uygur Autonomous Region	26.9512	44	138
852	600255	XINKE MATERIALS	1	6	24.1127	8	13	9	23	21.9368	0.0232541	0.548056	0	Anhui	30	6	0
853	600262	Northern shares	4	6	22.6019	8	12	8	22	21.6545	0.037355	0.457508	1	Inner Mongolia	28	5	1
854	600267	Hazen Pharmaceuticals	15	30	26.1683	9	14	9.51547	23	23.6872	0.0263561	0.620862	1	Zhejiang Province	32.5155	5	25
855	600268	Guodian Nanshi	114	363	26.5415	10	14	9	22	22.9536	0.0470419	0.618003	1	Jiangsu Province	33	69	294
856	600273	Jiahua Energy	6	7	25.151	9	14	9.51547	23	23.2109	0.150264	0.249992	0	Zhejiang Province	32.5155	1	6
858	600282	Nanshan Steel	59	274	29.2738	10	14	9	22	24.7785	0.0709726	0.529561	0	Jiangsu Province	33	62	212
859	600285	Antelope Pharmaceuticals	5	33	23.7712	9	12	9	22	22.0564	0.0955685	0.397173	0	Henan Province	30	1	32
861	600298	Angie's yeast	7	53	26.5723	7	13	9	23	23.3219	0.0982834	0.464434	1	Hubei Province	29	4	49
863	600300	Vivek	0	103	18.6377	10	14	9	22	22.364	0.0432977	0.401632	1	Jiangsu Province	33	7	96
864	600301	NANHUA shares	0	11	19.0821	8	11	8	23	19.9224	0.120844	0.286486	1	Guangxi Zhuang Autonomous Region	27	11	0
865	600302	Standard shares	0	29	22.4914	8	13	8.18674	22	21.4847	-0.0444401	0.444201	1	Shaanxi Province	29.1867	28	1
866	600305	Hengshun Vinegar	0	36	23.1964	10	14	9	28	21.89	0.0368463	0.299752	1	Jiangsu Province	33	26	10
867	600307	JISCO Hongxing	82	11	27.3033	7	11	8	22	24.4591	0.0354893	0.671168	1	Gansu Province	26	11	0
868	600308	Huatai Shares	10	2	26.235	10	14	9.08057	28	23.5073	0.0477493	0.417236	0	Shandong Province	33.0806	2	0
869	600309	Wanhua Chemical	20	1	29.9239	10	14	9.08057	23	25.9719	0.131572	0.623268	1	Shandong Province	33.0806	0	1
870	600312	Pinnacle Electric	66	72	25.3421	9	12	9	22	23.6769	0.00627796	0.504956	1	Henan Province	30	19	53
871	600316	Hondo Airways	17	0	24.1278	8	12	9	22	23.6081	0.00846968	0.707225	1	Jiangxi	29	0	0
872	600319	Asing Chemical	1	37	19.4619	10	14	9.08057	21	21.3009	0.108328	0.869891	1	Shandong Province	33.0806	1	36
873	600320	Zhenhua Heavy Industry	52	24	27.8858	7	12	7.6857	29	25.0842	0.00674494	0.774677	1	Shanghai	26.6857	13	11
874	600328	China Salt Chemical	23	19	25.7705	8	12	8	23	23.5509	0.103065	0.508902	1	Inner Mongolia	28	1	18
875	600329	Da Ren Tang	0	10	23.3893	7	12	7.2233	29	22.9279	0.0867839	0.281596	1	Tianjin	26.2233	4	6
878	600336	Aucoma	67	102	25.7683	10	14	9.08057	23	22.7491	0.0289082	0.652187	1	Shandong Province	33.0806	45	57
881	600352	Zhejiang Longsheng	12	32	26.5972	9	14	9.51547	23	24.9088	0.0574354	0.498564	0	Zhejiang Province	32.5155	1	31
882	600353	Sunbeam Electronics, Inc	4	91	22.8943	8	13	10	27	21.3373	0.0427507	0.26276	0	Sichuan Province	31	59	32
884	600356	Hengfeng Paper	1	13	23.566	7	11	8	27	21.8023	0.0366133	0.193115	1	Heilongjiang Province	26	1	12
885	600362	Jiangxi Copper	57	6	30.8187	8	12	9	24	25.8049	0.0367246	0.516813	1	Jiangxi	29	0	6
886	600363	Unitech Optoelectronics	12	64	25.0811	8	12	9	22	22.5953	0.0433664	0.413109	0	Jiangxi	29	42	22
888	600367	Red Star Development	5	1	23.8304	8	12	8	22	21.5745	0.131843	0.26113	1	Guizhou Province	28	1	0
889	600370	Three Houses Lane	1	1	19.6655	10	14	9	27	23.1727	0.055013	0.437697	0	Jiangsu Province	33	1	0
891	600375	HANMA TECHNOLOGY	30	14	25.9705	8	13	9	22	23.1691	-0.116521	0.851899	0	Anhui	30	9	5
892	600378	Hao Hua Technology	35	6	28.1303	8	13	10	22	23.1792	0.07747	0.378873	1	Sichuan Province	31	0	6
893	600379	Baoguang Stock	4	29	22.4072	8	13	8.18674	24	20.8343	0.0466828	0.429727	1	Shaanxi Province	29.1867	9	20
895	600381	Qinghai Spring	0	3	18.1503	5	8	6.77878	23	21.3374	-0.134521	0.0149559	0	Qinghai Province	19.7788	2	1
896	600389	Jiangshan shares	10	0	25.2961	10	14	9	31	22.4601	0.145587	0.577109	1	Jiangsu Province	33	0	0
897	600400	Hongdou Shares	2	118	21.1578	10	14	9	26	22.311	0.0163122	0.335132	0	Jiangsu Province	33	33	85
898	600408	The Antares Group	7	7	24.8458	8	13	8.27512	28	22.3861	0.0537885	0.466034	0	Shanxi Province	29.2751	1	6
899	600409	Sanyou Chemical	21	3	26.4431	10	12	9	22	23.9809	0.071161	0.470161	1	Hebei Province	31	0	3
900	600416	Xiangdian Corporation	66	2	24.9695	8	11	9	22	23.2682	0.00919952	0.641729	1	Hunan Province	28	2	0
902	600419	Skyrun Dairy	0	3	18.5775	7	12	7.95121	22	21.968	0.0463572	0.336986	1	Xinjiang Uygur Autonomous Region	26.9512	2	1
904	600421	Hua Rong Holdings, Inc	0	0	19.0998	7	13	9	24	18.6114	-0.0852378	0.568015	0	Hubei Province	29	0	0
905	600422	Kunming Pharmaceutical Group	0	26	24.1221	8	12	9	26	22.9085	0.0577104	0.444466	0	Yunnan Province	29	9	17
906	600426	Huaru Hengsheng	34	5	26.933	10	14	9.08057	21	24.0785	0.253156	0.207576	1	Shandong Province	33.0806	3	2
907	600429	Sankyo Shares	1	19	22.8737	9	9	7	24	23.2548	0.0165981	0.519722	1	Beijing	25	11	8
910	600436	Pientzehuang	5	150	24.4047	8	13	9	22	23.2486	0.197195	0.188757	1	Fujian Province	30	1	149
911	600438	Tongwei	70	65	29.5464	8	13	10	26	25.2034	0.099062	0.52797	0	Sichuan Province	31	28	37
912	600444	SINOMACH	2	53	22.8386	8	13	9	21	20.9348	0.0393744	0.483856	1	Anhui	30	7	46
913	600449	Ningxia building materials	0	14	22.9219	6	12	7.45124	23	22.948	0.09374	0.212494	1	Ningxia Hui Autonomous Region	25.4512	10	4
914	600456	Baoti	0	6	24.5797	8	13	8.18674	22	23.1877	0.0531442	0.44861	1	Shaanxi Province	29.1867	0	6
915	600458	Times New Materials	298	2	27.4663	8	11	9	27	23.5142	0.0133695	0.693881	1	Hunan Province	28	0	2
916	600459	Guiyan Platinum	5	14	26.2689	8	12	9	21	23.1282	0.038941	0.638504	1	Yunnan Province	29	12	2
917	600460	Silan Micro	71	97	28.1494	9	14	9.51547	24	23.3484	0.109949	0.485123	0	Zhejiang Province	32.5155	84	13
918	600468	Bailey Electric	2	125	24.1203	7	12	7.2233	22	22.0224	0.0330385	0.436662	1	Tianjin	26.2233	17	108
919	600475	Huakuanghuaneng	93	4	26.2696	10	14	9	21	23.7013	0.0438669	0.56775	1	Jiangsu Province	33	3	1
920	600478	Qualicom	4	13	23.3066	8	11	9	23	22.5683	0.000816362	0.516704	0	Hunan Province	28	1	12
921	600479	Thousand Gold Pharmaceuticals	3	20	24.4626	8	11	9	28	22.1245	0.0922949	0.335032	1	Hunan Province	28	6	14
923	600481	Shuangliang Energy Saving	107	43	24.7604	10	14	9	26	22.9195	0.0377731	0.72658	0	Jiangsu Province	33	36	7
925	600493	Fengzhu Textile	3	40	21.4472	8	13	9	30	21.4713	0.0346433	0.604578	0	Fujian Province	30	8	32
926	600495	Jinxi Axle	3	4	22.8259	8	13	8.27512	21	22.1132	0.00269154	0.194591	1	Shanxi Province	29.2751	0	4
928	600507	Fangda Special Steel	7	11	22.532	8	12	9	22	23.7244	0.137237	0.512351	0	Jiangxi	29	3	8
929	600513	United Ring Pharmaceuticals	0	12	23.3702	10	14	9	21	21.5797	0.0594112	0.456035	1	Jiangsu Province	33	3	9
930	600516	Fangda Carbonin	6	2	23.7484	7	11	8	22	23.6412	0.0602918	0.148739	0	Gansu Province	26	1	1
932	600520	Wenyi Science and Technology	2	67	20.975	8	13	9	21	20.54	0.0160372	0.467692	0	Anhui	30	39	28
934	600523	Guia Airways, Inc	5	8	25.047	8	12	8	22	21.9235	0.0485033	0.150697	1	Guizhou Province	28	7	1
935	600526	Fidelity Environmental	121	1	24.1046	9	14	9.51547	21	22.6526	0.00732918	0.68283	1	Zhejiang Province	32.5155	1	0
936	600527	Jiangnan High Fiber	0	3	21.8315	10	14	9	25	21.6503	0.0405903	0.0562844	0	Jiangsu Province	33	2	1
937	600529	Shandong Pharmaceutical Glass	6	8	25.0408	10	14	9.08057	28	22.5811	0.0922176	0.271371	1	Shandong Province	33.0806	1	7
938	600531	Yuguang Golden Lead	36	3	23.6084	9	12	9	21	23.3185	0.0297628	0.696647	1	Henan Province	30	1	2
940	600537	EVERLASTING OPTICAL	0	3	23.8955	9	14	9.51547	21	22.7977	-0.087978	0.664415	0	Zhejiang Province	32.5155	0	3
941	600538	State Development Co	0	25	19.5251	8	11	8	28	20.8028	0.00916786	0.147917	0	Guangxi Zhuang Autonomous Region	27	11	14
942	600543	Mogul Shares	0	0	14.6789	7	11	8	26	20.9064	-0.0858194	0.124749	1	Gansu Province	26	0	0
943	600549	Xiamen Tungsten	19	4	28.2794	8	13	9	24	24.2021	0.0522796	0.607405	1	Fujian Province	30	0	4
944	600550	Baochang Electric	62	57	25.2702	10	12	9	22	22.4727	0.00995218	0.858802	1	Hebei Province	31	10	47
948	600558	Atlantic	2	7	24.9326	8	13	10	22	21.8716	0.03143	0.263297	1	Sichuan Province	31	5	2
949	600560	Kim Zaitenjung	5	24	22.4399	9	9	7	22	21.4148	0.0242749	0.56339	1	Beijing	25	20	4
950	600566	Jichuan Pharmaceuticals	6	38	26.6421	7	13	9	24	23.219	0.141556	0.247299	0	Hubei Province	29	3	35
951	600567	Mountain Eagle International	26	31	27.3722	8	13	9	22	24.6744	0.0298794	0.64806	0	Anhui	30	12	19
952	600569	Anyang Steel	17	7	28.7094	9	12	9	28	24.547	0.0225752	0.745802	1	Henan Province	30	1	6
953	600572	Kornbein	2	55	24.5585	9	14	9.51547	28	23.1021	0.196394	0.315081	1	Zhejiang Province	32.5155	15	40
954	600573	Huizen Beer	3	28	21.249	8	13	9	24	20.9891	0.0239042	0.0876659	1	Fujian Province	30	2	26
955	600577	Vinda Corporation	0	129	24.9434	8	13	9	21	23.0388	0.0635847	0.532879	0	Anhui	30	34	95
956	600581	Bayi Steel	48	20	27.25	7	12	7.95121	21	24.1628	0.0391804	0.859009	1	Xinjiang Uygur Autonomous Region	26.9512	5	15
957	600582	Tiandi Technologies	5	39	29.2735	9	9	7	21	24.4647	0.0466986	0.439696	1	Beijing	25	26	13
958	600586	Golden Crystal Technology	6	0	24.52	10	14	9.08057	22	23.1051	0.12333	0.486512	0	Shandong Province	33.0806	0	0
959	600592	Longxi shares	2	0	24.3156	8	13	9	24	21.9621	0.0820229	0.335824	1	Fujian Province	30	0	0
961	600596	Xin'an Shares	45	56	26.775	9	14	9.51547	28	23.5681	0.15771	0.428168	0	Zhejiang Province	32.5155	38	18
962	600597	Bright Dairy	9	63	22.9222	7	12	7.6857	25	23.8782	0.0241742	0.558562	1	Shanghai	26.6857	13	50
963	600600	Tsingtao Beer	1	69	23.6901	10	14	9.08057	28	24.5641	0.069932	0.489	1	Shandong Province	33.0806	6	63
964	600609	Gold Cup	0	8	23.5166	8	12	8.58167	33	22.2101	0.0824857	0.767116	1	Liaoning	28.5817	0	8
965	600616	GOLDEN MAPLE WINE	0	42	17.4841	7	12	7.6857	29	21.5435	-0.0075137	0.157973	1	Shanghai	26.6857	1	41
966	600618	Chlor-alkali chemicals	3	6	24.0506	7	12	7.6857	29	22.9533	0.188782	0.236199	1	Shanghai	26.6857	2	4
968	600630	Leading Stocks	0	34	22.1637	7	12	7.6857	29	21.5857	-0.127991	0.476426	1	Shanghai	26.6857	8	26
969	600636	National New Culture	1	69	24.0312	7	12	7.6857	29	21.7368	-0.155282	0.0675912	1	Shanghai	26.6857	68	1
971	600660	Fuyao Glass	8	15	28.9755	8	13	9	29	24.5251	0.0701795	0.41288	0	Fujian Province	30	7	8
974	600668	The Spire Group	0	11	24.0196	9	14	9.51547	32	22.6727	0.1439	0.215433	1	Zhejiang Province	32.5155	5	6
975	600673	East Sunshine	0	70	24.9982	10	13	9	28	23.8214	0.0248567	0.591286	0	Guangdong Province	32	14	56
976	600676	Transportation shares	0	29	22.1841	7	12	7.6857	28	22.8333	-0.00286011	0.323485	1	Shanghai	26.6857	17	12
977	600688	Shanghai Petrochemical	26	19	23.4918	7	12	7.6857	28	24.5742	0.0425965	0.35382	1	Shanghai	26.6857	2	17
979	600698	Hunan Tianyan	2	11	22.2993	8	11	9	28	20.8279	0.00789444	0.289746	1	Hunan Province	28	1	10
981	600702	Sheridan Wines	0	27	22.4209	8	13	10	28	22.8143	0.157006	0.382645	0	Sichuan Province	31	13	14
983	600707	Rainbow shares	13	0	24.5178	8	13	8.18674	29	24.4879	0.0619861	0.479431	1	Shaanxi Province	29.1867	0	0
985	600722	Golden Bull Chemical	0	1	18.2176	10	12	9	27	21.0171	0.0710246	0.10893	1	Hebei Province	31	0	1
986	600727	Lubei Chemical Industry	3	1	22.9178	10	14	9.08057	25	22.5427	0.0975239	0.466407	1	Shandong Province	33.0806	1	0
987	600731	Hunan Haili	10	1	23.2802	8	11	9	27	21.9004	0.0890956	0.419279	1	Hunan Province	28	0	1
988	600737	COFCO Sugar	5	4	23.4091	7	12	7.95121	28	23.6539	0.028586	0.456634	1	Xinjiang Uygur Autonomous Region	26.9512	1	3
989	600740	Shanxi Coking	12	28	23.7651	8	13	8.27512	25	23.7479	0.0501194	0.397767	1	Shanxi Province	29.2751	0	28
990	600746	Jiangsu Sopo	10	0	25.1334	10	14	9	25	22.6827	0.338541	0.133577	1	Jiangsu Province	33	0	0
991	600750	Jiangzhong Pharmaceuticals	6	49	23.6661	8	12	9	25	22.5146	0.0885269	0.235946	1	Jiangxi	29	7	42
993	600761	Anhui Heili	51	31	27.8625	8	13	9	28	23.1774	0.0674808	0.44939	1	Anhui	30	4	27
995	600782	New Steel, Inc	14	16	29.1019	8	12	9	25	24.7959	0.0761342	0.529028	1	Jiangxi	29	0	16
997	600792	Cloud Coal Energy	3	92	22.1308	8	12	9	24	22.5582	-0.00328238	0.449729	1	Yunnan Province	29	0	92
998	600796	Qianjiang Biochemistry	0	0	22.2579	9	14	9.51547	28	22.5936	0.0250757	0.490908	1	Zhejiang Province	32.5155	0	0
999	600800	Bohai Chemical	3	99	22.7941	7	12	7.2233	28	22.3057	0.0385878	0.394811	1	Tianjin	26.2233	34	65
1000	600803	Neo stock	17	80	29.085	10	12	9	29	25.5748	0.0823116	0.639145	0	Hebei Province	31	36	44
1001	600808	Masteel Corporation	126	26	29.9449	8	13	9	28	25.2364	0.0657178	0.589824	1	Anhui	30	6	20
1002	600809	Fenjiu, Shanxi	0	35	22.8397	8	13	8.27512	28	24.1229	0.179928	0.479653	1	Shanxi Province	29.2751	19	16
1005	600815	Xiamen Corporation	5	15	21.7574	8	13	9	27	21.8017	-0.0332587	0.515797	1	Fujian Province	30	7	8
1006	600818	Midway shares	8	67	22.0901	7	12	7.6857	28	20.651	0.0258885	0.262103	0	Shanghai	26.6857	45	22
1007	600819	Flare glass	3	2	24.9582	7	12	7.6857	28	22.695	0.0188213	0.379661	1	Shanghai	26.6857	2	0
1008	600835	Shanghai Mechanical and Electrical	99	43	26.5441	7	12	7.6857	28	24.3399	0.0315116	0.606688	1	Shanghai	26.6857	41	2
1009	600836	Shanghai Elian	0	36	19.9152	7	12	7.6857	27	21.4982	0.0958586	0.418813	0	Shanghai	26.6857	25	11
1010	600839	Sichuan Changhong	159	383	29.4886	8	13	10	28	25.0978	0.00850663	0.724943	1	Sichuan Province	31	254	129
1011	600841	Power Newco	10	8	27.058	7	12	7.6857	28	23.9116	0.0330082	0.597105	1	Shanghai	26.6857	2	6
1012	600844	Danhua Technology	0	0	21.7317	10	14	9	28	21.5361	-0.0560108	0.259382	1	Jiangsu Province	33	0	0
1013	600847	Miles Shares	2	4	16.687	8	11	8.66268	29	20.4695	-0.0124612	0.106165	0	Chongqing	27.6627	0	4
1014	600851	Haixin	0	12	21.7331	7	12	7.6857	28	22.3958	0.0175913	0.195816	1	Shanghai	26.6857	11	1
1016	600862	AVIC Hi-Tech	0	7	23.9835	10	14	9	32	22.6581	0.0854098	0.295074	1	Jiangsu Province	33	1	6
1017	600866	Star Lake Technologies	1	9	23.9228	10	13	9	29	21.6288	0.0430468	0.282104	1	Guangdong Province	32	1	8
1022	600877	Acoustic and Optical Section	13	41	24.5896	8	11	8.66268	34	21.6722	0.0821595	0.249996	1	Chongqing	27.6627	22	19
1023	600879	Aerospace Electronics	5	165	27.3319	7	13	9	35	24.238	0.0176837	0.579965	1	Hubei Province	29	145	20
1027	600889	Nanjing Chemical Fiber	1	4	19.9606	10	14	9	29	21.4708	-0.0905285	0.363439	1	Jiangsu Province	33	2	2
1028	600893	AeroDynamics	12	23	27.665	8	13	8.18674	28	25.2303	0.0135815	0.559426	1	Shaanxi Province	29.1867	19	4
1031	600960	Bohai Automobile	1	7	24.2898	10	14	9.08057	22	22.833	-0.010571	0.361693	1	Shandong Province	33.0806	1	6
1032	600961	Zhuye Group	52	1	23.4326	8	11	9	21	22.4779	0.0416832	0.850005	1	Hunan Province	28	1	0
1033	600963	Yueyang Forest & Paper	7	9	25.3084	8	11	9	21	23.5238	0.0183628	0.465469	1	Hunan Province	28	6	3
1034	600967	Inner Mongolia First Machine	45	6	26.0588	8	12	8	21	24.1758	0.023752	0.66999	1	Inner Mongolia	28	6	0
1035	600980	North Mining Technology	6	56	22.2336	9	9	7	21	20.9461	0.0641857	0.248327	1	Beijing	25	47	9
1036	600984	construction machinery	5	10	24.541	8	13	8.18674	20	23.5913	0.0212728	0.653461	1	Shaanxi Province	29.1867	3	7
1038	600992	Your rope shares	0	7	24.8848	8	12	8	21	21.919	0.00938675	0.557526	1	Guizhou Province	28	2	5
1039	601005	Chongqing Steel	9	9	27.7154	8	11	8.66268	24	24.4844	0.0528978	0.479597	1	Chongqing	27.6627	5	4
1040	601011	Procter & Gamble	19	13	21.0041	7	11	8	18	23.2065	0.00998579	0.413088	0	Heilongjiang Province	26	6	7
1041	601012	LONGi Green Energy	59	8	29.1533	8	13	8.18674	21	25.3055	0.0928411	0.513102	0	Shaanxi Province	29.1867	5	3
1044	601106	China First Heavy	46	18	27.1171	7	11	8	13	24.3685	0.00348591	0.698582	1	Heilongjiang Province	26	9	9
1045	601126	Quartet shares	389	153	26.5685	9	9	7	27	22.7208	0.0613782	0.474443	0	Beijing	25	85	68
1048	601177	Hangtooth Forward	77	8	24.6539	9	14	9.51547	24	22.249	0.0395103	0.558282	1	Zhejiang Province	32.5155	5	3
1049	601208	Tosai Science and Technology	5	58	24.8191	8	13	10	27	22.5325	0.0562889	0.393584	0	Sichuan Province	31	14	44
1051	601218	Jixin Technology	0	7	23.5613	10	14	9	18	22.1128	0.0518924	0.317636	0	Jiangsu Province	33	0	7
1052	601222	Linyang Energy	95	352	24.5744	10	14	9	26	23.7441	0.0454443	0.294144	0	Jiangsu Province	33	144	208
1053	601233	Tongkun Shares	21	35	28.3019	9	14	9.51547	22	24.9674	0.105494	0.483393	0	Zhejiang Province	32.5155	15	20
