# Supplementary material for: Editorial Note: Can digital transformation promote green innovation in enterprises? The moderating effect of heterogeneous environmental regulations
Source: PLoS One. 2026 Jan 23;21(1):e0341490. doi: 10.1371/journal.pone.0341490 (PMC12829855; doi:10.1371/journal.pone.0341490)
Supplement: S2 File — The specific validation results from this dataset are reported in Table 8. (XLSX) [file pone.0341490.s002.xlsx]

## Sheet: outlier removal operations
Serial number	Stock code	Company Name	Green Innovation (GI)	Digital Transformation (DT)	Green Innovation Capacity (GIC)	Command Environmental Regulation (ERA)	Market-Incentivized Environmental Regulation (ERB)	Public Participatory Environmental Regulation (ERC)	Age of enterprise (Age)	Enterprise size (Size)	Return on Assets (ROA)	Gearing ratio (Lev)	Nature of ownership (Nature)	Provinces	Environmental regulation (ER)	underlying digital technology	digital technology applications
1	12	South Glass A	57	30	25.2809	10	13	9	37	23.716	0.0782998	0.404872	0	Guangdong Province	32	4	26
2	16	Shenzhen Kangjia A	77	246	27.5829	10	13	9	41	24.409	0.020231	0.744174	1	Guangdong Province	32	61	185
5	30	FUO shares	6	61	26.6605	7	10	7	28	23.422	0.0523759	0.427218	1	Jilin Province	24	22	39
6	39	CIMC	120	81	29.9563	10	13	9	29	25.7623	0.0541772	0.630773	1	Guangdong Province	32	53	28
9	50	Shenzhen Tianma A	36	162	30.1893	10	13	9	38	25.1107	0.0191771	0.566435	1	Guangdong Province	32	45	117
11	59	Huajin Shares	10	3	22.6115	8	12	8.58167	24	24.1926	0.0291815	0.53655	1	Liaoning	28.5817	0	3
12	60	CK Lingnan	12	8	26.4671	10	13	9	27	24.0412	0.0442366	0.501386	1	Guangdong Province	32	8	0
18	401	Jidong Cement	4	9	24.8027	10	12	9	27	24.8231	0.0693152	0.440104	1	Hebei Province	31	2	7
20	422	Hubei Yihua	14	5	26.7786	7	13	9	29	23.7614	0.099647	0.809812	1	Hubei Province	29	0	5
21	423	Dong'a Gum	7	103	24.5181	10	14	9.08057	28	23.1767	0.0377462	0.140407	1	Shandong Province	33.0806	10	93
22	425	XCMG Machinery	62	183	30.1971	10	14	9	28	25.424	0.0513248	0.662188	1	Jiangsu Province	33	59	124
24	510	New Gold Road	1	4	22.3186	8	13	10	32	21.5009	0.139461	0.374023	0	Sichuan Province	31	3	1
25	518	Tetracycline	1	3	21.0958	10	14	9	29	20.4993	-0.0478807	0.190834	0	Jiangsu Province	33	0	3
27	521	Changhong Meiling	142	151	27.4303	8	13	9	29	23.4439	0.00573337	0.671189	1	Anhui	22	89	62
29	541	Foshan Lighting	10	31	26.3768	10	13	9	29	22.9953	0.0275576	0.35292	1	Guangdong Province	32	11	20
33	559	Wanxiang Qianchao	5	20	26.5768	9	14	9.51547	28	23.5459	0.0416882	0.477766	0	Zhejiang Province	32.5155	2	18
36	570	Su Changchai A	2	7	23.8029	10	14	9	27	22.3044	0.0211777	0.362813	1	Jiangsu Province	33	3	4
38	581	Wilco	28	25	27.2187	10	14	9	29	24.0544	0.0947187	0.286304	1	Jiangsu Province	33	16	9
44	619	Conch New Material	5	6	24.9502	8	13	9	25	22.4284	-0.0279742	0.518675	1	Anhui	30	0	6
46	629	Pangang Vanadium and Titanium	65	78	26.1529	8	13	10	28	23.0467	0.142554	0.221951	1	Sichuan Province	31	5	73
47	630	Tongling Nonferrous Metals	27	31	28.8848	8	13	9	29	24.652	0.068261	0.539755	1	Anhui	30	25	6
48	635	Inlet	6	2	16.2461	6	12	7.45124	25	21.8403	0.00140549	0.130256	1	Ningxia Hui Autonomous Region	25.4512	2	0
49	636	Fenghua Hi-Tech	18	69	26.5987	10	13	9	27	23.1054	0.0878222	0.346079	1	Guangdong Province	32	46	23
56	677	Hang Ten Sea Dragon	2	0	18.5653	10	14	9.08057	33	20.7858	0.145655	0.207755	0	Shandong Province	33.0806	0	0
57	680	Shantui shares	28	29	26.682	10	14	9.08057	28	23.0978	0.0196294	0.562697	1	Shandong Province	33.0806	17	12
58	698	Shenyang Chemical	4	10	24.8997	8	12	8.58167	28	23.0349	0.0106039	0.591606	1	Liaoning	28.5817	7	3
61	707	Shuanghuan Technology	23	0	23.314	7	13	9	28	21.5058	0.193238	0.730552	1	Hubei Province	29	0	0
63	709	Hesteel	48	3	28.1993	10	12	9	27	26.2181	0.012321	0.749848	1	Hebei Province	31	2	1
65	717	Shaogang Songshan	43	35	27.8481	10	13	9	32	23.7483	0.0933256	0.468118	1	Guangdong Province	32	13	22
66	723	Meijin Energy	8	9	24.4256	8	13	8.27512	29	24.1044	0.106276	0.514204	0	Shanxi Province	29.2751	9	0
67	725	BOE A	782	275	33.1327	9	9	7	28	26.8319	0.067667	0.517767	1	Beijing	25	253	22
68	727	TPV Technology	8	22	29.0469	10	14	9	24	24.4464	0.0317955	0.823536	1	Jiangsu Province	33	14	8
70	731	Sichuan Meifeng	10	17	20.7211	8	13	10	27	22.2076	0.149329	0.18259	1	Sichuan Province	31	9	8
71	815	Murray Cloud	4	78	21.7857	6	12	7.45124	23	21.8582	-0.00524218	0.309574	1	Ningxia Hui Autonomous Region	25.4512	73	5
75	822	Shandong Haihua	5	1	19.6147	10	14	9.08057	23	22.4408	0.10868	0.368316	1	Shandong Province	33.0806	0	1
76	823	Ultrasonic Electronics	15	170	26.3523	10	13	9	24	22.8432	0.0529915	0.434909	1	Guangdong Province	32	73	97
77	825	TISCO Stainless	163	8	29.8449	8	13	8.27512	23	24.9369	0.0924314	0.474259	1	Shanxi Province	29.2751	2	6
80	850	Huamao Stock	4	39	24.5711	8	13	9	23	22.7602	0.0604615	0.377284	1	Anhui	30	1	38
81	856	Jidong Equipment	6	5	21.6852	10	12	9	23	21.4069	0.00875192	0.794464	1	Hebei Province	31	5	0
82	859	Guo Feng New Material	9	1	23.3592	8	13	9	23	21.9027	0.0853835	0.171158	1	Anhui	30	0	1
83	868	Ankai Bus	110	4	23.9713	8	13	9	24	22.0542	-0.0748063	0.912926	1	Anhui	30	2	2
84	869	Zhang Yu A	1	17	21.126	10	14	9.08057	24	23.3239	0.0376097	0.206304	0	Shandong Province	33.0806	0	17
85	876	New Hope	26	49	26.5744	8	13	10	23	25.6116	-0.0715924	0.649829	0	Sichuan Province	31	25	24
87	880	Weichai Heavy Machinery	12	0	25.2021	10	14	9.08057	23	22.2711	0.0290948	0.640329	1	Shandong Province	33.0806	0	0
89	898	Ansteel Corporation	288	52	29.1944	8	12	8.58167	24	25.3034	0.0713553	0.382811	1	Liaoning	28.5817	17	35
91	902	Xin Yangfeng	23	36	25.2095	7	13	9	22	23.2987	0.0938125	0.374237	0	Hubei Province	29	8	28
92	903	Yunne Power	8	20	26.0116	8	12	9	22	23.4028	0.00513992	0.607464	1	Yunnan Province	29	11	9
93	910	DAYA SANCTUARY	8	29	25.2385	10	14	9	22	22.966	0.065424	0.327679	0	Jiangsu Province	33	3	26
94	911	Nanning Sugar	2	82	22.4753	8	11	8	22	22.7161	-0.00875835	0.911726	1	Guangxi Zhuang Autonomous Region	27	11	71
95	912	Lutianhua	3	14	24.3627	8	13	10	22	22.9941	0.0466608	0.39322	1	Sichuan Province	31	6	8
96	913	Qianjiang Motorcycle	17	13	25.5129	9	14	9.51547	22	22.3553	0.0453008	0.4106	0	Zhejiang Province	32.5155	1	12
97	915	Walter Dain	22	4	23.5942	10	14	9.08057	28	22.0933	0.178964	0.136206	1	Shandong Province	33.0806	3	1
99	921	Hisense Home Appliances	35	44	29.4582	10	13	9	29	24.7477	0.0418742	0.721329	1	Guangdong Province	32	15	29
100	927	China Iron	2	20	21.9316	7	12	7.2233	24	24.1147	0.0359249	0.705244	1	Tianjin	26.2233	11	9
104	952	China National Heavy Duty Truck	2	0	23.0812	7	13	9	28	21.4406	0.0516416	0.29191	1	Hubei Province	29	0	0
105	960	Shougang Co	5	12	27.1464	8	12	9	23	24.4364	0.0741376	0.582178	1	Yunnan Province	29	8	4
106	962	Tin Shares	6	41	23.9317	6	12	7.45124	22	21.2231	0.0539652	0.20575	1	Ningxia Hui Autonomous Region	25.4512	2	39
107	969	Yingfeng Environment	30	9	26.5244	9	9	7	23	23.0387	0.0257538	0.404743	1	Beijing	25	3	6
108	970	Antech	16	2	23.9738	9	9	7	22	22.9496	0.0514876	0.360255	1	Beijing	25	2	0
109	973	ST CKI	3	23	24.6117	10	13	9	33	22.1015	0.0406194	0.292897	1	Guangdong Province	32	0	23
110	989	Huagong Science and Technology	3	68	24.3682	8	11	9	22	22.3844	0.0508964	0.245995	0	Hunan Province	28	11	57
114	2001	Zongshen Power	7	0	28.248	9	14	9.51547	22	24.2698	0.125111	0.36978	0	Zhejiang Province	32.5155	0	0
118	2006	ST Dehauer	10	60	23.482	9	14	9.51547	21	21.6443	0.0411905	0.572265	0	Zhejiang Province	32.5155	47	13
119	2009	Da Nu Laser	31	96	25.2311	10	14	9	21	22.5516	0.0224507	0.646744	0	Jiangsu Province	33	67	29
121	2011	Transfar Zilian	19	8	25.9738	9	14	9.51547	20	22.8348	0.0478646	0.802016	0	Zhejiang Province	32.5155	6	2
122	2012	Shion Environment	4	62	23.8376	9	14	9.51547	23	21.6049	0.0619962	0.255195	0	Zhejiang Province	32.5155	30	32
124	2014	AVIC Electromechanical	4	22	24.3774	8	13	9	29	21.8251	0.106697	0.278495	1	Anhui	30	7	15
125	2015	Yongxin shares	1	17	21.8929	10	14	9	29	24.0375	0.0462356	0.708479	0	Jiangsu Province	33	11	6
131	2028	Seven Pearly Wolves	35	76	26.7793	7	12	7.6857	21	23.3562	0.0914388	0.382067	0	Shanghai	26.6857	5	71
134	2031	Sublime	1	23	23.9539	10	13	9	20	22.2593	-0.0894994	0.474773	0	Guangdong Province	32	21	2
135	2034	Wardy's shares	3	3	23.2188	9	14	9.51547	23	23.2628	0.0510557	0.573406	0	Zhejiang Province	32.5155	2	1
139	2043	Kokomitsu Electric	2	117	23.787	9	14	9.51547	20	22.4482	0.13129	0.600585	0	Zhejiang Province	32.5155	17	100
142	2050	Yunnan Energy Investment	10	13	27.9814	9	14	9.51547	20	23.8854	0.0721773	0.523598	0	Zhejiang Province	32.5155	13	0
143	2053	Dermachem	3	7	20.9572	8	12	9	19	23.0088	0.0275087	0.42738	1	Yunnan Province	29	5	2
144	2054	Derun Electronics	1	11	23.7832	10	13	9	19	22.4594	0.0407485	0.472037	0	Guangdong Province	32	8	3
145	2057	Wilty	3	5	24.6811	8	13	9	19	22.3048	0.0499897	0.379636	1	Anhui	30	1	4
146	2066	King Hing Paper	5	2	24.3713	9	9	7	20	22.0788	0.0332532	0.695983	1	Beijing	25	0	2
147	2067	Black Cat stock	6	55	24.5849	9	14	9.51547	20	22.7952	0.0589453	0.292799	0	Zhejiang Province	32.5155	22	33
148	2068	*ST Carey	8	24	25.6927	8	12	9	20	22.6837	0.0640714	0.521623	1	Jiangxi	29	24	0
149	2073	CXC	28	26	25.946	10	14	9.08057	21	23.109	0.0116375	0.565562	0	Shandong Province	33.0806	19	7
150	2075	*ST Shelley	33	63	26.7818	10	14	9	22	23.4573	0.137163	0.374521	0	Jiangsu Province	33	20	43
151	2078	Suzhou Goodyear	13	24	27.3263	10	14	9.08057	21	24.4783	0.0694163	0.559779	0	Shandong Province	33.0806	21	3
152	2079	Sinoma Science and Technology	15	141	24.5747	10	14	9	31	21.8337	0.0726703	0.205219	0	Jiangsu Province	33	114	27
154	2082	Vosges	3	3	23.6897	9	14	9.51547	22	22.1983	0.036867	0.372124	0	Zhejiang Province	32.5155	1	2
157	2092	Qingdao Jin Wang	114	26	26.8749	7	12	7.95121	20	25.0148	0.0411546	0.572168	1	Xinjiang Uygur Autonomous Region	26.9512	21	5
159	2098	Haixiang Pharmaceuticals	2	95	24.241	8	13	9	29	21.472	0.0582788	0.51305	0	Fujian Province	30	25	70
163	2106	Wolverhampton Pharmaceuticals	5	69	25.3102	10	13	9	21	22.6	0.075399	0.283384	1	Guangdong Province	32	17	52
165	2109	Sangang Minguang	3	0	23.8802	8	13	8.18674	24	22.298	0.111529	0.0755671	1	Shaanxi Province	29.1867	0	0
166	2110	Weihai Guangtai	12	77	28.5508	8	13	9	20	24.5514	0.0869534	0.493259	1	Fujian Province	30	51	26
167	2111	Triple Change Technology	25	35	24.9193	10	14	9.08057	19	22.3891	0.00955015	0.394718	0	Shandong Province	33.0806	29	6
168	2112	Lupin Zinc Electric	1	12	22.0719	9	14	9.51547	20	20.954	0.0147386	0.668861	1	Zhejiang Province	32.5155	0	12
169	2114	East Harbor, Inc	6	5	19.934	8	12	9	21	21.582	0.0114187	0.362208	1	Yunnan Province	29	0	5
171	2121	ST Tianma	253	560	26.2617	10	13	9	21	22.8372	-0.0803706	0.882514	1	Guangdong Province	32	66	494
172	2123	Tianbang Foods	160	277	25.023	8	12	8.58167	23	22.5542	-0.0390841	0.323462	0	Liaoning	28.5817	93	184
174	2125	Silver Wheel	2	10	23.4117	8	11	9	21	22.2235	0.0567781	0.542776	1	Hunan Province	28	5	5
175	2126	TCL Central	59	22	26.701	9	14	9.51547	22	23.2072	0.0220597	0.593458	0	Zhejiang Province	32.5155	15	7
176	2129	Wall Nuclear Materials	6	32	28.6451	7	12	7.2233	22	25.0797	0.0568757	0.465631	1	Tianjin	26.2233	22	10
177	2130	LEO shares	66	49	26.0999	10	13	9	23	22.7723	0.0753287	0.466882	0	Guangdong Province	32	9	40
178	2134	Annada	11	16	20.7822	7	12	7.2233	33	20.4849	0.0343639	0.459283	1	Tianjin	26.2233	15	1
179	2136	Salida	4	2	22.629	8	13	9	16	21.0435	0.146785	0.281793	0	Anhui	30	1	1
181	2138	Toppan Shares	15	83	26.6463	10	13	9	16	22.9996	0.0872492	0.399482	0	Guangdong Province	32	53	30
182	2139	Xianfeng Holdings	104	203	27.5096	10	13	9	25	22.9858	0.0595517	0.46738	0	Guangdong Province	32	135	68
186	2149	Tom Run Equipment	2	2	23.934	8	13	8.18674	21	22.475	0.0304573	0.476944	1	Shaanxi Province	29.1867	2	0
188	2154	Tomfoolery Microelectronics	7	92	24.0697	9	14	9.51547	20	22.5344	0.0783683	0.30264	0	Zhejiang Province	32.5155	8	84
190	2165	RheinBio	1	2	23.9875	10	14	9	27	22.4175	0.00505355	0.607336	0	Jiangsu Province	33	1	1
191	2166	Oriental Zirconium	4	2	22.1035	8	11	8	21	21.9047	0.0402532	0.416756	0	Guangxi Zhuang Autonomous Region	27	0	2
192	2167	Huey Cheng Technology	1	9	23.0207	10	13	9	21	21.4708	0.0712277	0.42172	0	Guangdong Province	32	3	6
193	2171	Aoyang Health	26	14	28.2275	8	13	9	19	23.3082	0.0457504	0.508218	0	Anhui	30	10	4
195	2179	Nasdaq	24	12	29.3036	9	12	9	19	24.0186	0.0787686	0.410963	1	Henan Province	30	12	0
196	2180	Yunhai Metals	95	189	29.4532	10	13	9	17	24.498	0.0366287	0.578387	0	Guangdong Province	32	99	90
198	2185	Bus Online	16	71	28.6701	7	11	8	18	24.1236	0.0573266	0.400679	0	Gansu Province	26	58	13
200	2189	Chengfei Integration	2	50	24.9249	9	12	9	26	22.0264	0.043088	0.541135	1	Henan Province	30	42	8
202	2191	Rongjie shares	7	114	25.802	10	13	9	25	23.0581	0.10218	0.215659	0	Guangdong Province	32	102	12
204	2199	Zhengwei New Material	6	91	21.1165	9	14	9.51547	22	20.323	0.0460247	0.348854	0	Zhejiang Province	32.5155	60	31
205	2203	Dalian Heavy Industry	9	13	26.755	9	14	9.51547	20	24.1921	0.0352485	0.634994	0	Zhejiang Province	32.5155	3	10
206	2204	National Unity shares	69	22	26.8384	8	12	8.58167	28	23.7061	0.00498108	0.672065	1	Liaoning	28.5817	20	2
207	2205	Halide	2	1	22.88	7	12	7.95121	20	22.1121	0.00367693	0.738781	1	Xinjiang Uygur Autonomous Region	26.9512	1	0
208	2206	Dayilon	1	2	24.8853	9	14	9.51547	20	22.6594	0.0836045	0.530402	0	Zhejiang Province	32.5155	0	2
209	2209	ST Hongda	33	53	22.586	10	13	9	23	21.2742	-0.029318	0.667788	0	Guangdong Province	32	27	26
210	2213	DALI TECHNOLOGY	3	30	19.7852	10	13	9	21	20.3987	0.0256372	0.471482	0	Guangdong Province	32	24	6
211	2214	Novocain	7	62	25.0216	9	14	9.51547	20	21.7746	0.0583854	0.113641	0	Zhejiang Province	32.5155	54	8
212	2215	Sanquan Foods	217	83	23.8001	10	13	9	16	22.7791	0.0380439	0.536758	0	Guangdong Province	32	15	68
214	2217	Tuorig New Energy	18	179	28.7186	8	13	9	18	24.1012	0.00376372	0.641603	1	Fujian Province	30	36	143
215	2218	Hengkang Medical	105	17	23.3703	10	13	9	14	22.6743	0.0277777	0.398605	0	Guangdong Province	32	9	8
217	2223	Trix	15	133	26.9551	10	14	9	14	23.208	0.123691	0.297405	0	Jiangsu Province	33	20	113
219	2226	Otterson	6	62	25.6418	8	13	9	16	23.4501	0.0785777	0.375504	1	Anhui	30	51	11
222	2233	Annie's shares	1	12	21.3999	10	13	9	14	23.35	0.132878	0.150274	0	Guangdong Province	32	1	11
224	2237	Ortega	10	13	27.232	10	14	9.08057	27	23.6892	0.0219721	0.59956	1	Shandong Province	33.0806	1	12
227	2246	Convergence culture	33	8	24.3914	8	13	10	19	22.2363	0.0211811	0.359187	1	Sichuan Province	31	2	6
229	2248	Taiyo Yuden	1	0	20.1061	10	14	9.08057	17	20.0845	0.02324	0.879965	0	Shandong Province	33.0806	0	0
230	2249	Lianhua Science and Technology	74	37	27.6905	10	13	9	15	23.4415	0.0177515	0.459003	0	Guangdong Province	32	25	12
232	2254	Hailu Heavy Industries	7	2	24.547	10	14	9.08057	28	22.8191	0.138441	0.439586	1	Shandong Province	33.0806	0	2
233	2256	Lil' Chemistry	1	40	19.2406	10	13	9	26	21.4632	-0.238649	0.40326	0	Guangdong Province	32	16	24
234	2258	ST SITA	22	0	25.5265	8	13	10	14	23.0488	0.113627	0.430762	1	Sichuan Province	31	0	0
236	2263	Seiyi Corporation	2	61	22.0928	9	14	9.51547	21	21.809	0.0821408	0.105761	1	Zhejiang Province	32.5155	0	61
238	2270	Oriental Rainbow	2	35	23.27	10	14	9.08057	19	22.1335	0.102759	0.304426	0	Shandong Province	33.0806	22	13
239	2271	Chuan Run Shares	14	14	26.3346	9	9	7	23	24.6299	0.0847183	0.463464	0	Beijing	25	1	13
240	2272	Crystal Optical	8	54	23.6181	8	13	10	24	21.8229	0.0194342	0.504263	0	Sichuan Province	31	13	41
241	2273	Huachang Chemical	6	102	25.9052	9	14	9.51547	15	23.0092	0.0468952	0.146195	0	Zhejiang Province	32.5155	45	57
242	2275	WAMA shares	1	0	24.679	8	11	8	20	22.1332	0.0839185	0.306663	0	Guangxi Zhuang Autonomous Region	27	0	0
243	2276	Shinkai Shares	5	131	26.7365	9	14	9.51547	25	23.1587	0.0239658	0.601203	1	Zhejiang Province	32.5155	45	86
244	2282	Skyrun Industries	1	27	23.2176	10	12	9	23	22.0789	0.0592123	0.122595	0	Hebei Province	31	0	27
246	2284	Bowling Green	16	234	24.7677	9	14	9.51547	21	22.493	0.00786685	0.536982	0	Zhejiang Province	32.5155	15	219
247	2288	Yushun Electronics	1	46	24.275	10	13	9	22	22.0222	0.0194117	0.547727	0	Guangdong Province	32	30	16
248	2289	Wo Sheng New Material	13	139	19.0514	10	13	9	14	19.7014	-0.0722584	0.243619	0	Guangdong Province	32	32	107
253	2297	CLP Xingfa	1	2	22.1979	8	11	9	20	21.6841	0.00831079	0.205106	1	Hunan Province	28	0	2
255	2302	Meiyingsen	5	47	27.2563	7	12	7.95121	20	24.1251	0.0326759	0.618304	1	Xinjiang Uygur Autonomous Region	26.9512	13	34
260	2322	Pratt	26	373	25.4301	9	14	9.51547	14	21.932	0.0212058	0.12719	0	Zhejiang Province	32.5155	155	218
261	2324	Wingtech	1	27	24.8405	7	12	7.6857	22	22.2531	0.00454903	0.433116	0	Shanghai	26.6857	8	19
262	2326	Fu-Anna	6	2	25.1786	9	14	9.51547	14	22.9979	0.0341629	0.615951	0	Zhejiang Province	32.5155	0	2
268	2333	Invicta	12	17	22.4426	10	14	9	28	21.5422	0.0173306	0.205285	0	Jiangsu Province	33	12	5
269	2334	Kovacs Data	110	88	26.9213	10	13	9	15	21.9682	0.0459216	0.463536	0	Guangdong Province	32	54	34
270	2337	Opal Optoelectronics	1	50	23.5547	7	12	7.2233	21	21.1878	0.0256279	0.244119	0	Tianjin	26.2233	38	12
271	2341	Juli Rigging	1	9	24.0536	10	13	9	19	22.5596	-0.203493	0.619066	0	Guangdong Province	32	3	6
272	2342	Andrew Chiu	8	5	23.312	10	12	9	17	22.1655	0.00566383	0.413567	0	Hebei Province	31	4	1
274	2347	Clorox shares	6	27	23.6018	8	13	9	14	21.678	0.010086	0.471056	0	Anhui	30	24	3
275	2350	Rambler	32	120	23.9869	9	9	7	28	21.9624	0.0343672	0.394957	0	Beijing	25	33	87
278	2360	Excalibur	1	3	22.7239	8	13	8.27512	15	21.4799	0.0576347	0.304395	0	Shanxi Province	29.2751	0	3
279	2361	LONGEVITY MACHINERY	9	1	24.3587	8	13	9	19	22.21	0.0180739	0.43746	0	Anhui	30	1	0
281	2365	*ST Sea Core	1	5	22.8039	7	13	9	15	21.55	0.0520775	0.143901	0	Hubei Province	29	3	2
282	2371	Weixing New Material	24	16	29.408	9	9	7	20	24.159	0.0384282	0.446186	1	Beijing	25	15	1
283	2372	Zhongrui Shares	25	14	25.1179	9	14	9.51547	14	22.5852	0.190861	0.233196	0	Zhejiang Province	32.5155	5	9
284	2378	Hongchuang Holdings, Inc	18	20	24.6214	8	12	9	21	22.2438	0.0357462	0.589285	0	Jiangxi	29	6	14
285	2391	Evergreen shares	6	0	24.6501	10	14	9	20	22.6497	0.0361667	0.343094	0	Jiangsu Province	33	0	0
288	2395	Twin Elephant shares	1	2	22.4275	10	14	9	19	21.4483	0.0244493	0.561807	0	Jiangsu Province	33	2	0
293	2407	Dovetail	12	7	26.1654	9	12	9	17	23.1919	0.106911	0.507086	0	Henan Province	30	4	3
300	2422	Corum Pharmaceuticals	84	10	29.1694	8	13	10	19	24.1745	0.0275244	0.552014	0	Sichuan Province	31	7	3
302	2428	Yunnan Germanium	15	1	22.2555	8	12	9	23	21.5772	0.00964545	0.342149	0	Yunnan Province	29	1	0
303	2430	Hangzhou Oxygen Corporation	24	5	26.5684	9	14	9.51547	19	23.4988	0.0794178	0.510487	1	Zhejiang Province	32.5155	3	2
304	2434	Miles Young	33	55	25.8894	9	14	9.51547	18	23.0261	-0.0749273	0.465693	0	Zhejiang Province	32.5155	29	26
305	2436	Hinson Technologies, Inc	51	35	25.6254	10	13	9	16	22.8398	0.0737953	0.483768	0	Guangdong Province	32	30	5
307	2438	Jiangsu Shentong	4	40	23.645	10	14	9	20	22.2017	0.0577741	0.455176	0	Jiangsu Province	33	37	3
308	2442	Lonestar Chemical	4	4	23.8887	10	12	9	13	21.7513	0.0613939	0.460984	0	Hebei Province	31	3	1
309	2443	Jinzhou Plumbing	1	17	24.9163	9	14	9.51547	19	22.2135	0.0930238	0.264531	0	Zhejiang Province	32.5155	9	8
310	2444	Jumbo Star Technologies	16	89	26.4368	9	14	9.51547	20	23.5744	0.0749583	0.375213	0	Zhejiang Province	32.5155	43	46
311	2445	South-Central Culture	1	11	21.1788	10	14	9	13	21.698	0.0784345	0.281173	1	Jiangsu Province	33	3	8
312	2449	Guoxing Optoelectronics	245	31	25.4859	10	13	9	40	22.5602	0.0320974	0.403437	1	Guangdong Province	32	15	16
314	2452	Chang Gao Dianxin	5	52	23.725	8	11	9	15	21.9271	0.0745605	0.371953	0	Hunan Province	28	12	40
315	2455	Bacchus shares	20	5	23.5758	10	14	9	19	22.6973	0.0323658	0.659794	0	Jiangsu Province	33	0	5
321	2476	Baumol shares	4	2	21.1586	10	14	9.08057	25	20.7156	0.018086	0.153566	0	Shandong Province	33.0806	0	2
322	2478	Changbao shares	2	8	24.473	10	14	9	13	22.665	0.0209925	0.370736	0	Jiangsu Province	33	3	5
323	2480	Shinchiku	117	2	24.8799	8	13	10	20	22.5404	-0.0463343	0.604239	1	Sichuan Province	31	2	0
324	2481	Twin Towers Foods	2	7	22.8859	10	14	9.08057	29	22.0375	0.0718121	0.263112	1	Shandong Province	33.0806	0	7
325	2483	R&B shares	1	16	24.8314	10	14	9	18	22.8151	0.0463702	0.464967	1	Jiangsu Province	33	14	2
326	2484	Jianghai stock	9	16	25.2828	10	14	9	19	22.4412	0.0786638	0.222093	0	Jiangsu Province	33	0	16
327	2487	Daikin Heavy Industries	24	6	24.2917	8	12	8.58167	20	22.6179	0.0868263	0.549033	0	Liaoning	28.5817	2	4
328	2489	Zhejiang Yongqiang	4	147	26.0419	9	14	9.51547	14	22.9706	0.0129455	0.620725	0	Zhejiang Province	32.5155	11	136
329	2490	Shandong Molong	3	0	23.3796	10	14	9.08057	20	22.2179	-0.0826498	0.69496	1	Shandong Province	33.0806	0	0
331	2494	Wasser shares	1	15	20.7313	10	12	9	12	21.3715	0.00771558	0.192655	0	Hebei Province	31	7	8
332	2496	Pfeiffer Shares	74	54	20.9344	10	14	9	22	22.0488	0.0539444	0.410034	0	Jiangsu Province	33	0	54
333	2497	YACHT Group	2	2	24.9714	8	13	10	20	22.9285	0.108438	0.258701	0	Sichuan Province	31	1	1
335	2508	Boss Electric	90	50	26.4936	9	14	9.51547	21	23.3556	0.0969932	0.369622	0	Zhejiang Province	32.5155	19	31
336	2510	TMC	1	8	24.7716	7	12	7.2233	25	22.325	-0.0430435	0.610409	0	Tianjin	26.2233	6	2
338	2513	Bluefin Biochemicals	1	4	20.9066	10	14	9	45	21.2702	-0.284263	0.614204	0	Jiangsu Province	33	1	3
339	2514	Baoxin Technology	2	52	22.1947	10	14	9	20	21.0641	0.00994328	0.542094	0	Jiangsu Province	33	37	15
341	2518	Crestec	45	136	25.023	10	13	9	28	22.3228	0.0752181	0.373224	0	Guangdong Province	32	82	54
344	2523	Skybridge Crane	5	29	24.8803	8	11	9	22	22.2125	0.0146019	0.438451	1	Hunan Province	28	14	15
345	2526	Shandong Mining Machine	1	11	23.9973	10	14	9.08057	22	22.0359	0.0189889	0.244797	0	Shandong Province	33.0806	5	6
346	2527	Newstar	15	134	26.0845	7	12	7.6857	26	22.5885	0.0262007	0.434933	0	Shanghai	26.6857	123	11
348	2529	Haiyuan Composites	3	2	20.7701	8	12	9	18	20.7793	-0.103496	0.29226	0	Jiangxi	29	0	2
349	2531	Tianshun Wind Energy	3	31	24.7116	10	14	9	16	23.4769	0.0830069	0.50001	0	Jiangsu Province	33	10	21
354	2538	Silt	11	113	24.2092	8	13	9	24	22.7371	0.0611905	0.327471	0	Anhui	30	28	85
355	2539	Yuntu Holdings	9	142	26.2136	8	13	10	26	23.3315	0.0911342	0.663947	0	Sichuan Province	31	6	136
357	2541	Honglu Steel Structure	34	10	27.3264	8	13	9	19	23.6976	0.0587508	0.62859	0	Anhui	30	3	7
358	2545	Eastern Tower	5	14	23.7529	10	14	9.08057	25	23.1835	0.0343043	0.319845	0	Shandong Province	33.0806	7	7
359	2546	Xinlian Electronics	26	118	22.9963	10	14	9	18	22.0081	0.061062	0.0792719	0	Jiangsu Province	33	68	50
361	2550	Chihong Pharmaceuticals	2	3	23.4586	10	14	9	18	21.6429	0.0742877	0.155572	0	Jiangsu Province	33	2	1
365	2557	Qiajia Foods	3	51	21.4527	8	13	9	20	22.8117	0.115176	0.405847	0	Anhui	30	6	45
366	2560	Tundra	2	29	23.0644	9	12	9	19	22.0124	0.00576478	0.335029	0	Henan Province	30	1	28
367	2564	Tivo Technology	7	17	25.7227	10	14	9	20	24.0722	-0.0289138	0.921423	1	Jiangsu Province	33	6	11
368	2566	Yisheng Pharmaceuticals	1	0	22.9269	7	10	7	24	21.7756	0.0365512	0.232541	0	Jilin Province	24	0	0
369	2568	Paramount shares	1	7	22.9979	7	12	7.6857	24	22.4532	0.117808	0.327834	0	Shanghai	26.6857	1	6
371	2572	Sophia	7	102	26.6404	10	13	9	18	23.2432	0.0123843	0.522335	0	Guangdong Province	32	41	61
373	2578	Minfa Aluminum	15	0	23.4719	8	13	9	14	21.4127	0.029183	0.263424	1	Fujian Province	30	0	0
375	2580	SUNSHINE SHARES	35	60	23.6966	10	14	9.08057	23	21.6522	0.0135138	0.308378	1	Shandong Province	33.0806	24	36
376	2584	Xilong Science	4	92	23.8826	10	13	9	20	22.2759	0.0461327	0.508497	0	Guangdong Province	32	20	72
378	2587	Alto Electronics	16	254	24.2079	10	13	9	28	21.5332	0.0144214	0.381291	0	Guangdong Province	32	96	158
380	2590	Wanan Technology	9	18	24.718	9	14	9.51547	22	22.0846	0.00256827	0.489688	0	Zhejiang Province	32.5155	2	16
381	2591	Everest Hi-Tech	1	40	21.5735	8	12	9	27	20.8214	0.0158722	0.288819	0	Jiangxi	29	3	37
384	2597	Golden Harvest Industries	38	0	25.2704	8	13	9	15	22.9034	0.132965	0.339824	0	Anhui	30	0	0
385	2598	Shandong Zhanggu	3	24	23.7146	10	14	9.08057	15	21.5467	0.0474526	0.553434	1	Shandong Province	33.0806	10	14
387	2601	Long Bai Group	10	17	28.0441	9	12	9	23	24.5373	0.104463	0.541398	0	Henan Province	30	1	16
389	2610	Alcon Technology	61	84	22.0236	10	14	9	15	22.931	-0.0461631	0.586663	0	Jiangsu Province	33	79	5
392	2613	North Glass, Inc	2	1	24.3604	9	12	9	21	21.6387	0.0238825	0.350053	0	Henan Province	30	0	1
393	2614	Ojawa	20	54	26.3197	8	13	9	25	22.9495	0.0507108	0.450624	0	Fujian Province	30	35	19
394	2615	Halls	2	44	24.8153	9	14	9.51547	25	21.5693	0.0551313	0.594996	0	Zhejiang Province	32.5155	13	31
395	2626	Goldendale	5	60	23.5067	8	13	9	24	22.4893	0.133703	0.311364	0	Fujian Province	30	0	60
396	2630	West China Energy	29	7	22.3251	8	13	10	17	23.1399	-0.0613954	0.837597	0	Sichuan Province	31	1	6
399	2633	Schenker shares	4	12	20.0472	9	14	9.51547	25	20.3063	-0.0176237	0.286626	0	Zhejiang Province	32.5155	6	6
401	2637	Zanyu Technology	13	4	24.4994	9	14	9.51547	21	22.8538	0.0955624	0.480992	0	Zhejiang Province	32.5155	4	0
402	2638	Chin-Shang Shares	16	51	21.0401	10	13	9	27	21.9698	-0.247945	0.216427	0	Guangdong Province	32	48	3
403	2639	Snowman shares	4	28	24.5857	8	13	9	21	22.257	-0.0261964	0.420604	0	Fujian Province	30	27	1
404	2641	A.D. Shares	18	27	26.3385	9	14	9.51547	28	22.8451	0.0691183	0.393967	0	Zhejiang Province	32.5155	17	10
405	2643	Mason shares	36	0	25.8458	10	14	9.08057	26	22.787	0.0876191	0.234471	1	Shandong Province	33.0806	0	0
408	2648	Satellite chemistry	10	6	27.5109	9	14	9.51547	16	24.6088	0.123485	0.601961	0	Zhejiang Province	32.5155	2	4
409	2650	Gaga Foods	4	99	21.4506	8	11	9	25	21.8291	-0.026529	0.123153	0	Hunan Province	28	8	91
410	2651	Lijun Shares	1	1	22.8906	8	13	10	22	21.855	0.0642986	0.23092	0	Sichuan Province	31	1	0
412	2654	Mason Technology	7	194	24.3681	10	13	9	19	22.147	-0.0850162	0.56114	1	Guangdong Province	32	44	150
413	2655	Gongda Electroacoustics, Inc	25	113	23.6578	10	14	9.08057	20	20.8782	0.0561428	0.465705	0	Shandong Province	33.0806	42	71
414	2660	MOSCOW POWER SUPPLY	15	36	23.2556	10	13	9	15	21.2774	0.0389262	0.587027	1	Guangdong Province	32	23	13
420	2669	Kangda New Material	2	4	24.0538	7	12	7.6857	33	22.0392	0.00575055	0.385458	1	Shanghai	26.6857	2	2
421	2674	HYT	5	7	23.0414	8	13	9	29	21.9194	0.0547197	0.296566	0	Fujian Province	30	6	1
424	2686	Yilida	1	7	24.4675	9	14	9.51547	26	21.7961	0.0103876	0.424465	1	Zhejiang Province	32.5155	6	1
425	2687	George White	1	10	24.0751	9	14	9.51547	20	21.3881	0.0977509	0.296974	0	Zhejiang Province	32.5155	2	8
426	2688	Gold River Bio	2	7	23.7737	8	12	8	31	22.1256	0.0300377	0.336578	0	Inner Mongolia	28	0	7
427	2689	Fargo Intelligence	1	69	22.646	8	12	8.58167	20	21.4676	0.00570157	0.366047	0	Liaoning	28.5817	69	0
428	2690	Meyer Optoelectronics	7	57	24.9172	8	13	9	21	21.9027	0	0.229778	0	Anhui	30	54	3
431	2694	GuidiTech	19	3	23.3631	7	13	9	22	21.4605	-0.285214	0.911622	0	Hubei Province	29	0	3
432	2698	BOSHI	10	175	24.1707	7	11	8	24	22.3129	0.106058	0.378231	0	Heilongjiang Province	26	81	94
434	2702	Haixin Foods	1	160	21.4616	8	13	9	25	21.1206	-0.0246138	0.463409	0	Fujian Province	30	4	156
436	2716	Jin Gui Yin	42	7	19.5455	8	11	9	17	22.1478	0.00359376	0.516194	1	Hunan Province	28	5	2
438	2723	Little Song Co	93	19	22.6097	10	13	9	14	21.508	0.00798437	0.442405	0	Guangdong Province	32	7	12
440	2725	Yueling Shares	5	4	22.3858	9	14	9.51547	23	21.0311	0.00518971	0.235297	0	Zhejiang Province	32.5155	0	4
445	2734	Limin Shares	9	6	25.6809	10	14	9	25	22.6524	0.0486669	0.581747	0	Jiangsu Province	33	4	2
447	2741	Kwang Wah Technology	7	24	24.0363	10	13	9	41	21.8324	0.0205127	0.478022	0	Guangdong Province	32	2	22
448	2743	Fu Huang Steel Structure	29	12	24.1331	8	13	9	17	23.0341	0.0165698	0.692245	0	Anhui	30	12	0
449	2749	Kokko Corporation	35	0	22.9006	8	13	10	21	21.4039	0.103223	0.282964	0	Sichuan Province	31	0	0
450	2756	Wing Hing Materials	4	1	24.9756	9	14	9.51547	21	22.5748	0.141307	0.196592	0	Zhejiang Province	32.5155	1	0
451	2760	Fenghuang Shares	2	5	23.1463	8	13	9	24	21.1918	0.064267	0.420844	0	Anhui	30	1	4
454	2765	Blue Dye Technologies	9	34	24.1522	8	11	8.66268	25	22.1987	0.0552301	0.522647	0	Chongqing	27.6627	27	7
457	2774	FTI Elevator	1	13	22.6739	10	13	9	23	21.5915	0.117721	0.429083	0	Guangdong Province	32	12	1
459	2782	Colic	6	14	24.2134	10	13	9	17	21.4533	0.0126588	0.290346	0	Guangdong Province	32	8	6
460	2783	Kellogg's	3	9	23.2994	7	13	9	27	22.6416	-0.0714323	0.694386	1	Hubei Province	29	6	3
462	2790	Ritter	1	7	23.822	8	13	9	22	21.5293	0.0596544	0.209782	0	Fujian Province	30	2	5
463	2791	KENNEDY HARDWARE	9	58	26.7735	10	13	9	18	23.0231	0.096503	0.495996	0	Guangdong Province	32	1	57
466	2801	Ember Stock	3	25	22.1629	9	14	9.51547	12	21.1834	0.160588	0.156271	0	Zhejiang Province	32.5155	19	6
468	2805	Fungwon Corporation	5	2	21.136	10	14	9.08057	21	21.3204	0.0291994	0.389822	0	Shandong Province	33.0806	2	0
469	2806	Huafeng Shares	2	30	23.0821	10	13	9	26	21.3724	0.0332207	0.352471	0	Guangdong Province	32	13	17
470	2810	Shandong Heda	8	0	23.3381	10	14	9.08057	29	21.6923	0.125036	0.412551	0	Shandong Province	33.0806	0	0
472	2813	Pathfinder Technologies	2	199	21.0017	10	13	9	15	20.1945	0.00881345	0.34367	0	Guangdong Province	32	148	51
478	2823	Kai Zhong Precision	3	9	24.3367	10	13	9	12	21.989	0.00359421	0.623664	0	Guangdong Province	32	2	7
479	2824	Hershey's shares	1	87	24.1095	10	13	9	16	21.5438	0.0936929	0.489297	0	Guangdong Province	32	0	87
486	2835	Same as shares	1	146	24.6214	10	13	9	17	20.8985	0.0758027	0.303639	0	Guangdong Province	32	144	2
487	2837	Invicta	44	67	25.6393	10	13	9	16	21.9635	0.0574811	0.464392	0	Guangdong Province	32	48	19
491	2845	Tong Xing Da	7	40	26.9637	10	13	9	17	22.951	0.0436415	0.67034	0	Guangdong Province	32	17	23
493	2847	Yanjinpu	1	138	22.9562	8	11	9	16	21.4565	0.0741483	0.575558	0	Hunan Province	28	3	135
494	2849	Vixen Intelligence	16	362	23.3456	9	14	9.51547	16	21.2813	0.0351578	0.488903	0	Zhejiang Province	32.5155	328	34
495	2850	Kodaly	27	2	26.5249	10	13	9	25	22.7148	0.0744661	0.366551	0	Guangdong Province	32	1	1
496	2851	McGermit	13	85	27.2227	10	13	9	18	22.5499	0.0664598	0.486288	0	Guangdong Province	32	29	56
500	2863	Imafekida	2	32	24.3783	9	14	9.51547	16	22.4667	0.0238851	0.659486	0	Zhejiang Province	32.5155	25	7
502	2868	Greencare Biochemistry	6	0	21.4339	8	13	9	18	20.9531	-0.0210141	0.426237	0	Fujian Province	30	0	0
503	2869	Golden Spill Technology	57	352	23.3455	10	13	9	17	21.7007	-0.0725217	0.145405	0	Guangdong Province	32	147	205
510	2879	Long Cable Technology, Inc	18	16	23.6318	8	11	9	24	21.4778	0.0660127	0.231122	0	Hunan Province	28	4	12
511	2880	Weiguang Bio	2	3	21.9309	10	13	9	20	21.4182	0.102317	0.107427	1	Guangdong Province	32	0	3
512	2881	MegSmart	10	274	25.9394	10	13	9	14	21.1305	0.0783607	0.539919	0	Guangdong Province	32	239	35
515	2885	Kyozumiwa	5	21	24.3707	10	13	9	25	21.3491	0.00947389	0.567121	0	Guangdong Province	32	11	10
518	2898	SALON PHARMACEUTICALS	2	2	21.5454	10	13	9	19	20.5986	-0.0264407	0.361497	0	Guangdong Province	32	2	0
519	2900	Hat Trinity	3	1	24.0898	7	11	8	25	21.8435	0.114068	0.309587	0	Heilongjiang Province	26	1	0
522	300001	TGOOD	108	264	26.7894	10	14	9.08057	17	23.729	0.00879132	0.655108	0	Shandong Province	33.0806	201	63
524	300004	Southwind	10	0	22.3491	10	13	9	22	21.4478	-0.333325	0.204294	0	Guangdong Province	32	0	0
528	300011	DINGHAM TECHNOLOGY	24	80	24.3543	9	9	7	19	21.9462	0.00586633	0.562376	1	Beijing	25	78	2
531	300019	Silicon Power Technology	4	27	23.741	8	13	10	23	21.8096	0.0903278	0.297541	0	Sichuan Province	31	6	21
532	300021	Dayu Water Conservation	27	142	22.8397	7	11	8	16	22.5678	0.0232059	0.675765	0	Gansu Province	26	96	46
534	300030	yangpu medical	2	64	22.9897	10	13	9	25	21.3249	0.0108319	0.435399	1	Guangdong Province	32	47	17
537	300035	CK Electric	15	91	23.9603	8	11	9	17	22.5675	0.0577737	0.61391	0	Hunan Province	28	91	0
538	300037	New Zeus	10	7	26.1164	10	13	9	13	23.1361	0.1222	0.37361	0	Guangdong Province	32	3	4
540	300040	Jiuzhou Group	58	98	22.6297	7	11	8	21	22.8653	0.0219659	0.64809	0	Heilongjiang Province	26	11	87
542	300043	Starburst Entertainment	10	129	24.8474	10	13	9	21	22.2284	-0.147437	0.527682	0	Guangdong Province	32	70	59
543	300046	Taiwan-based stock	6	14	20.6592	7	13	9	17	20.8252	0.0386198	0.0689644	0	Hubei Province	29	1	13
544	300048	Hekang New Energy	10	38	23.161	9	9	7	18	21.6334	0.0192601	0.264401	0	Beijing	25	9	29
548	300056	CCTC Environmental Protection	55	4	21.7238	8	13	9	20	20.9825	-0.325131	0.512889	0	Fujian Province	30	4	0
549	300057	Manshun New Material	1	8	24.4324	10	13	9	23	22.7728	-0.00603561	0.545969	0	Guangdong Province	32	2	6
554	300072	Haixinenko	151	2	24.6426	9	9	7	24	23.4159	0.00387674	0.399662	1	Beijing	25	2	0
556	300080	ECSN	32	5	25.148	9	12	9	13	23.0544	-0.0270818	0.467095	1	Henan Province	30	4	1
557	300083	Genesis	15	172	25.4757	10	13	9	18	22.9048	0.0561102	0.646066	0	Guangdong Province	32	97	75
560	300091	GOLDEN TONGUE	6	3	23.6852	10	14	9	13	22.6277	0.00224189	0.510008	1	Jiangsu Province	33	3	0
561	300095	WARWOOD SHARES	4	13	23.6338	8	12	9	20	22.0583	0.0416789	0.394499	0	Jiangxi	29	10	3
562	300099	Precision information	11	98	23.0771	10	14	9.08057	23	21.5251	0.0813585	0.137743	0	Shandong Province	33.0806	93	5
563	300100	Shuanglin Shares	4	10	24.976	9	14	9.51547	15	22.496	0.0212293	0.60728	0	Zhejiang Province	32.5155	1	9
564	300103	Dargon Holdings	5	50	22.0284	8	13	8.18674	19	21.5298	0.0199554	0.387881	0	Shaanxi Province	29.1867	43	7
565	300105	Longyuan Technologies	59	6	22.7364	10	14	9.08057	23	21.5692	0.00255236	0.221708	1	Shandong Province	33.0806	1	5
566	300107	Jianxin shares	3	11	22.0771	10	12	9	18	21.1875	0.00857652	0.0930855	0	Hebei Province	31	11	0
567	300109	New open source	5	41	23.9121	9	12	9	18	22.107	0.0704018	0.147814	0	Henan Province	30	38	3
568	300110	Warren Pharmaceuticals	10	6	23.8911	10	14	9.08057	20	22.4534	0.0237616	0.566886	1	Shandong Province	33.0806	0	6
569	300111	Sunflower	1	4	20.4656	9	14	9.51547	16	20.2638	0.10429	0.350488	0	Zhejiang Province	32.5155	4	0
570	300112	Winsome Automation	3	173	23.5587	10	13	9	12	21.2655	0.0562352	0.283351	0	Guangdong Province	32	147	26
572	300115	Changying Precision	23	117	29.8286	10	13	9	20	23.5552	-0.0391864	0.655025	0	Guangdong Province	32	30	87
574	300118	The sun rises in the east	74	69	27.8159	9	14	9.51547	12	24.1097	-0.000504113	0.677338	0	Zhejiang Province	32.5155	4	65
576	300120	Warp Faikai	6	68	24.0824	7	12	7.2233	22	22.1321	0.0122329	0.365769	0	Tianjin	26.2233	33	35
577	300121	Yanggu Huatai	3	2	24.4206	10	14	9.08057	21	21.7005	0.10686	0.27439	0	Shandong Province	33.0806	2	0
579	300123	matt technology	11	30	24.8662	8	11	9	18	22.7537	-0.155947	0.45933	0	Hunan Province	28	25	5
580	300124	Huichuan Technology	53	211	29.4228	10	13	9	18	24.0303	0.134819	0.401904	0	Guangdong Province	32	165	46
584	300135	Poly International	6	1	22.1289	10	14	9	19	21.6083	-0.032358	0.521849	0	Jiangsu Province	33	0	1
585	300136	Xinwei Communications	36	77	28.2155	10	13	9	15	23.2175	0.0429345	0.502198	0	Guangdong Province	32	37	40
586	300137	Xianhe Environmental Protection	2	148	23.3006	10	12	9	25	21.6415	0.0295925	0.152779	0	Hebei Province	31	142	6
587	300138	Morning Glory Bio	36	42	23.0116	10	12	9	12	22.5075	0.058873	0.53261	0	Hebei Province	31	5	37
588	300139	Xiaocheng Technology	2	158	18.01	9	9	7	21	20.9193	0.0774358	0.119858	0	Beijing	25	23	135
589	300140	Central Equipment	12	89	23.0087	8	13	8.18674	20	21.9458	-0.0688484	0.527064	1	Shaanxi Province	29.1867	84	5
590	300141	Washun Electric	65	44	20.5394	10	14	9	23	20.7483	0.00934591	0.328542	0	Jiangsu Province	33	5	39
591	300145	CIM Environment	9	14	25.9282	9	14	9.51547	30	22.7979	-0.0958288	0.726789	1	Zhejiang Province	32.5155	13	1
592	300146	BYC	6	111	24.587	10	13	9	16	23.2856	0.136227	0.187369	0	Guangdong Province	32	36	75
595	300152	Korong Environment	22	37	19.3954	10	12	9	18	20.5672	-0.311549	0.427554	0	Hebei Province	31	3	34
596	300153	Kotex Power Supply	59	308	20.9597	7	12	7.6857	19	21.0549	0.00717059	0.447645	0	Shanghai	26.6857	91	217
597	300154	Riling Shares	6	21	22.7827	10	13	9	18	21.4852	0.055057	0.219288	0	Guangdong Province	32	10	11
600	300160	Xiuqiang stock	7	36	23.7589	10	14	9	20	21.3626	0.0723857	0.374902	1	Jiangsu Province	33	12	24
601	300161	Huazhong CNC	20	137	26.2516	7	13	9	21	21.9466	0.0124128	0.463099	0	Hubei Province	29	89	48
602	300162	Lehman Brothers Optoelectronics	43	38	23.6645	10	13	9	17	21.1351	0.0315101	0.561146	0	Guangdong Province	32	25	13
603	300163	Pioneer New Materials	1	49	19.1685	9	14	9.51547	18	20.3509	-0.00562969	0.137438	0	Zhejiang Province	32.5155	1	48
604	300165	Skyray Instruments	9	36	24.7203	10	14	9	15	21.8994	-0.0228131	0.485518	0	Jiangsu Province	33	32	4
605	300171	Tofalon	38	7	25.9839	7	12	7.6857	28	22.9995	0.0909819	0.540212	0	Shanghai	26.6857	4	3
607	300174	Yuanli Shares	6	4	23.1897	8	13	9	22	21.9231	0.0530937	0.353221	0	Fujian Province	30	0	4
613	300193	Gastronics	1	19	23.2338	10	13	9	16	21.7487	0.072456	0.188974	0	Guangdong Province	32	1	18
615	300195	Evergreen	2	77	23.575	7	12	7.2233	26	22.6124	0.00594822	0.576369	0	Tianjin	26.2233	27	50
616	300196	Changhai shares	8	0	24.0253	10	14	9	19	22.2702	0.121688	0.256863	0	Jiangsu Province	33	0	0
618	300303	Jufei Optronics	122	21	24.7025	10	13	9	16	22.3238	0.0559693	0.413184	0	Guangdong Province	32	9	12
619	300304	Yuni Electric	7	31	24.466	10	14	9	14	21.8618	0.0790603	0.20582	0	Jiangsu Province	33	14	17
620	300305	YUXING SHARES	2	7	22.0686	10	14	9	17	21.4756	0.113692	0.143215	0	Jiangsu Province	33	2	5
621	300306	Distant Information	11	218	24.1446	9	14	9.51547	18	21.2534	0.0622525	0.115146	0	Zhejiang Province	32.5155	193	25
622	300307	Cixin Shares	2	88	23.709	9	14	9.51547	18	22.1231	0.0181073	0.353324	0	Zhejiang Province	32.5155	21	67
625	300316	Jingsheng Electro-Mechanics	73	27	26.6063	9	14	9.51547	15	23.5496	0.102362	0.578502	0	Zhejiang Province	32.5155	21	6
626	300317	Jiawei New Energy	29	50	20.8103	10	13	9	28	21.7895	-0.0837572	0.408781	0	Guangdong Province	32	5	45
629	300320	Haida	2	0	24.254	10	14	9	23	21.8671	0.0491383	0.35775	0	Jiangsu Province	33	0	0
630	300321	Tongda Stock	1	0	21.2146	10	14	9.08057	19	20.4156	0.0043157	0.155772	1	Shandong Province	33.0806	0	0
631	300328	IAN Technology	1	35	24.1491	10	13	9	28	21.5102	-0.0980282	0.433907	1	Guangdong Province	32	30	5
632	300329	Helen's Piano	1	35	21.5065	9	14	9.51547	20	21.0493	-0.0584662	0.338806	0	Zhejiang Province	32.5155	9	26
633	300331	Soudavig	2	58	24.7086	10	14	9	20	22.0017	-0.100471	0.441763	0	Jiangsu Province	33	50	8
634	300340	Koheng stock	6	14	25.0755	10	13	9	21	22.2107	0.00326353	0.840358	0	Guangdong Province	32	5	9
637	300343	UNITED STATES	7	121	23.4001	10	14	9.08057	18	21.3634	0.176946	0.420063	0	Shandong Province	33.0806	12	109
638	300344	Cubic Numerical Section	3	111	19.9349	9	9	7	22	20.6054	0.0279654	0.285545	0	Beijing	25	89	22
640	300351	Wing Kwai Electrical	2	23	24.5133	9	14	9.51547	31	21.7081	0.0447717	0.198982	0	Zhejiang Province	32.5155	18	5
641	300354	Tung Wah Testing	1	60	22.3301	10	14	9	28	20.1168	0.146754	0.0928147	0	Jiangsu Province	33	42	18
643	300358	Chutian Technology	72	90	27.3809	8	11	9	19	23.0207	0.0575138	0.630022	0	Hunan Province	28	83	7
646	300368	Huijin Shares	16	222	21.5485	10	12	9	16	22.022	0.0113028	0.733787	1	Hebei Province	31	90	132
648	300374	Central Railway Assembly	6	12	19.8126	9	9	7	15	21.8603	-0.115805	0.624167	1	Beijing	25	12	0
650	300381	Victoria	3	1	24.6951	10	13	9	30	22.2229	-0.0190685	0.319631	0	Guangdong Province	32	1	0
651	300385	Snowy Wave Environments	90	1	23.2995	10	14	9	20	22.011	0.0424612	0.685201	1	Jiangsu Province	33	1	0
653	300389	Abbyson	4	41	24.7566	10	13	9	20	21.7177	0.0110144	0.550431	0	Guangdong Province	32	29	12
654	300390	Tianhua Ultra Clean	8	17	23.4251	10	14	9	24	22.5568	0.199985	0.350297	0	Jiangsu Province	33	15	2
657	300400	Rio Tinto shares	4	36	22.8105	10	13	9	17	20.9318	0.0570793	0.384687	0	Guangdong Province	32	30	6
659	300403	Hanyu Group	23	14	23.2273	10	13	9	19	21.5258	0.102842	0.249223	0	Guangdong Province	32	2	12
660	300405	Colony shares	1	2	22.0529	8	12	8.58167	19	21.2187	0.00939175	0.518586	0	Liaoning	28.5817	2	0
661	300407	Kaiten Gas	9	27	24.0023	7	12	7.2233	21	21.7636	0.0235917	0.485498	0	Tianjin	26.2233	18	9
662	300408	The Three Ring Group	10	66	27.3082	10	13	9	29	23.6475	0.108126	0.130423	0	Guangdong Province	32	44	22
664	300410	Zhengye Technology	12	65	24.8043	10	13	9	24	21.4616	0.0608447	0.643774	1	Guangdong Province	32	24	41
665	300412	Canaan Technology	19	18	23.7499	9	14	9.51547	13	21.562	0.0378851	0.486585	0	Zhejiang Province	32.5155	5	13
666	300414	Nakamitsu Lightning Protection	14	60	23.3363	8	13	10	17	20.8686	0.0183532	0.201521	0	Sichuan Province	31	39	21
668	300416	Su-test test	1	3	24.7501	10	14	9	14	22.0507	0.0585685	0.509649	0	Jiangsu Province	33	3	0
669	300417	South China Instruments	4	16	21.3829	10	13	9	25	20.1037	0.0227526	0.0746603	0	Guangdong Province	32	16	0
670	300420	Gocean Parking	3	22	24.5411	10	14	9	20	22.0956	-0.0454456	0.373361	0	Jiangsu Province	33	18	4
671	300423	Rise Technology, Inc	10	197	23.4772	10	14	9.08057	18	22.7764	0.0268064	0.462971	0	Shandong Province	33.0806	118	79
672	300424	Aerospace New Technologies	2	31	24.0883	10	13	9	16	21.5094	0.0100456	0.660553	0	Guangdong Province	32	29	2
673	300425	CSCE	119	33	22.9375	8	13	10	19	22.0567	0.0485131	0.43078	1	Sichuan Province	31	3	30
674	300427	red phase stock	59	151	23.9195	8	13	9	16	22.0809	-0.16328	0.565391	0	Fujian Province	30	109	42
677	300430	Cheng Yi Tong	6	41	23.5389	9	9	7	18	21.7804	0.0360268	0.352178	0	Beijing	25	37	4
681	300435	Zhongtai Shares	13	16	21.9206	9	14	9.51547	15	22.0884	0.0626916	0.355235	0	Zhejiang Province	32.5155	6	10
683	300437	Clearwater	5	29	21.8974	9	12	9	26	21.9999	0.022461	0.541713	0	Henan Province	30	7	22
684	300438	Penghui Energy	27	81	26.3715	10	13	9	20	22.8641	0.0214766	0.65282	0	Guangdong Province	32	22	59
685	300439	Mecon Bio	1	15	24.7656	9	14	9.51547	18	22.0023	0.0529204	0.334647	0	Zhejiang Province	32.5155	11	4
686	300442	Prissy	1	2	22.1981	7	12	7.6857	14	20.9869	-0.00992139	0.636007	0	Shanghai	26.6857	1	1
688	300444	Shuangjie Electric	4	200	24.2899	9	9	7	19	21.9455	-0.0388436	0.644007	0	Beijing	25	47	153
689	300445	Constable	6	64	23.3148	9	9	7	17	20.7545	0.0688492	0.0903149	0	Beijing	25	58	6
692	300450	Pilot Intelligence	60	30	28.8768	10	14	9	19	23.9013	0.0660276	0.605466	0	Jiangsu Province	33	11	19
698	300460	Whalen Crystals	3	87	22.49	10	13	9	19	21.4166	0.0583788	0.395716	0	Guangdong Province	32	58	29
699	300462	Huaming Intelligence	1	136	24.299	7	12	7.6857	20	21.5413	-0.083772	0.336454	0	Shanghai	26.6857	69	67
703	300470	Middlemarch Holdings, Inc	1	34	22.9809	8	13	10	28	21.7048	0.107802	0.153154	1	Sichuan Province	31	28	6
704	300471	Hauppauge	8	164	22.7823	8	13	10	16	21.5038	0.00555635	0.49993	0	Sichuan Province	31	158	6
705	300472	New Element Technologies	7	151	23.428	8	12	9	18	21.2372	-0.178376	0.468472	0	Jiangxi	29	114	37
706	300473	Del shares	10	9	25.4664	8	12	8.58167	17	22.2624	0.00516705	0.54252	0	Liaoning	28.5817	9	0
708	300477	Hopscotch	1	49	23.8812	9	9	7	24	22.3532	0.0208629	0.542527	0	Beijing	25	28	21
709	300478	Hangzhou High-Tech	2	15	20.6223	9	14	9.51547	17	19.8351	0.0358848	0.798106	0	Zhejiang Province	32.5155	10	5
710	300480	Optical Power Technology	14	112	23.798	9	12	9	27	21.2633	0.0698494	0.214294	0	Henan Province	30	110	2
713	300483	Shuhua Gas	8	2	22.7778	7	12	7.6857	18	22.8299	0.0168558	0.456548	0	Shanghai	26.6857	1	1
714	300484	Blue Ocean Huateng	7	17	22.1115	10	13	9	15	20.6852	0.0678444	0.333297	0	Guangdong Province	32	10	7
715	300485	Sai Sheng Pharmaceuticals	1	2	23.2647	9	9	7	22	21.9475	0.11616	0.0348489	0	Beijing	25	2	0
716	300486	Dongjie Intelligence	3	103	23.1452	8	13	8.27512	26	21.799	0.0247775	0.476887	1	Shanxi Province	29.2751	55	48
717	300487	Blue Dawn Technologies	2	7	23.4947	8	13	8.18674	20	21.8561	0.0983889	0.323828	0	Shaanxi Province	29.1867	1	6
719	300490	Wazi-Tech	49	112	25.2179	8	11	9	12	22.3123	0.00926054	0.480084	0	Hunan Province	28	52	60
720	300491	TONGHAE TECHNOLOGY	26	98	23.0556	10	12	9	23	20.9692	0.0253088	0.242203	0	Hebei Province	31	10	88
723	300503	Haozhi Electromechanical	1	61	23.8941	10	13	9	15	21.6824	0.0619354	0.479192	0	Guangdong Province	32	37	24
724	300507	Suo Sensing	3	23	21.797	10	14	9	28	21.4803	0.0625291	0.17928	0	Jiangsu Province	33	20	3
725	300509	New Masonry	15	14	22.9575	10	14	9	18	21.3764	0.0354592	0.645032	0	Jiangsu Province	33	8	6
727	300512	Central Asia shares	13	194	23.0276	9	14	9.51547	22	21.5387	0.0583843	0.319984	0	Zhejiang Province	32.5155	110	84
728	300515	Santoku Technology	5	78	22.2835	8	11	9	17	20.6139	0.100806	0.278178	0	Hunan Province	28	47	31
729	300516	Kuzunoyo	2	6	22.8528	7	13	9	20	21.1461	0.0511647	0.218969	1	Hubei Province	29	6	0
731	300521	Eskay	2	5	21.0989	10	13	9	15	20.2142	0.00832734	0.136446	0	Guangdong Province	32	2	3
732	300522	Shiming Technology	2	2	22.6289	10	14	9	20	20.6535	0.100052	0.1457	0	Jiangsu Province	33	2	0
733	300527	CSBC Emergency	3	5	23.9602	7	13	9	14	22.2035	0.0156159	0.334934	1	Hubei Province	29	2	3
737	300535	Dawei shares	1	8	22.4265	8	13	10	18	20.9681	0.0514218	0.252292	0	Sichuan Province	31	6	2
739	300540	Marshmallow Equipment	22	0	21.4403	8	13	10	13	20.8829	-0.0614599	0.546644	1	Sichuan Province	31	0	0
740	300543	Ronco Intelligence	4	189	24.0127	10	13	9	20	21.5408	0.0471803	0.54382	0	Guangdong Province	32	95	94
741	300545	UNITE	1	6	24.256	10	13	9	19	21.6428	0.00766378	0.428295	0	Guangdong Province	32	0	6
745	300554	Sanchao New Material	1	0	21.7645	10	14	9	22	20.4565	-0.0979461	0.353439	0	Jiangsu Province	33	0	0
748	300562	Joyful Heart Medical	7	182	24.9727	10	13	9	19	21.308	-0.000153276	0.41633	0	Guangdong Province	32	147	35
750	300565	Cosintechnology	18	115	23.6088	10	13	9	20	21.1633	-0.0777232	0.639084	0	Guangdong Province	32	92	23
752	300567	Precision Measurement Electronics	96	43	27.1736	7	13	9	15	22.5229	0.0231255	0.414237	0	Hubei Province	29	38	5
753	300568	Star source material	6	8	24.5214	10	13	9	18	22.7536	0.0374405	0.424655	0	Guangdong Province	32	0	8
755	300570	Too cinnabar	2	40	22.8053	10	13	9	21	21.0247	0.0522455	0.113523	0	Guangdong Province	32	33	7
756	300572	An automobile inspection	1	41	22.5598	10	13	9	15	21.7408	0.0060112	0.202163	0	Guangdong Province	32	28	13
758	300575	The Chinese flag shares	11	0	23.29	10	14	9	18	21.8722	0.068376	0.472868	0	Jiangsu Province	33	0	0
759	300576	Yung Da Sensor	1	2	22.1383	10	13	9	25	20.884	0.0340844	0.481846	0	Guangdong Province	32	0	2
760	300577	Kairun Shares	1	40	23.0766	8	13	9	12	21.9797	0.0491487	0.507129	0	Anhui	30	11	29
768	300589	Jianglong Boats	15	0	22.4358	10	13	9	18	21.0937	0.0284303	0.462304	0	Guangdong Province	32	0	0
769	300590	Move to communications	10	229	23.9786	7	12	7.6857	12	21.3995	0.0790993	0.213788	0	Shanghai	26.6857	203	26
773	300596	Levallon	4	6	24.6	7	12	7.2233	18	22.442	0.0764097	0.529184	0	Tianjin	26.2233	3	3
774	300599	Xiong Plastic Technology, Inc	5	10	23.1845	10	13	9	18	21.7848	0.0384154	0.21447	0	Guangdong Province	32	0	10
775	300700	Daile New Materials	1	3	21.1554	8	11	9	12	20.8143	-0.0729629	0.585388	0	Hunan Province	28	0	3
776	300701	Semba Sensing	1	120	20.7447	9	12	9	16	20.5328	0.151924	0.100426	0	Henan Province	30	73	47
780	300715	Karen's Shares	2	0	24.2975	10	14	9	10	22.451	0.0126712	0.499417	0	Jiangsu Province	33	0	0
782	600006	Dongfeng Motor	121	29	26.4924	7	13	9	22	23.7131	0.0192243	0.58268	1	Hubei Province	29	7	22
783	600010	Baosteel	43	14	28.9314	8	12	8	22	25.7203	0.0214071	0.566104	1	Inner Mongolia	28	8	6
784	600022	Shandong Iron and Steel	195	13	28.8286	10	14	9.08057	21	25.0075	0.0408243	0.550714	1	Shandong Province	33.0806	5	8
785	600031	Sany Heavy Industries	231	94	31.6502	9	9	7	21	25.6545	0.0889578	0.530191	0	Beijing	25	34	60
787	600055	Vandong Medical	6	45	23.6256	9	9	7	24	21.7797	0.0626793	0.129668	0	Beijing	25	38	7
790	600063	Wanwei High-Tech	23	14	26.2974	8	13	9	24	23.1789	0.083918	0.454445	1	Anhui	30	12	2
791	600066	Yutong Bus	345	92	29.399	9	12	9	28	24.1942	0.0194464	0.523	0	Henan Province	30	57	35
793	600071	Phoenix Optical	1	52	23.8959	8	12	9	24	21.3371	0.000836853	0.670802	1	Jiangxi	29	38	14
794	600072	China Shipbuilding Science and Technology	1	17	24.6351	7	12	7.6857	24	22.7842	0.0102603	0.454427	1	Shanghai	26.6857	9	8
795	600073	Shanghai Meilin	1	56	23.5792	7	12	7.6857	24	23.4298	-0.00681792	0.552443	1	Shanghai	26.6857	0	56
796	600075	Xinjiang Tianye	25	48	26.8303	7	12	7.95121	24	23.5095	0.0986105	0.388988	1	Xinjiang Uygur Autonomous Region	26.9512	15	33
802	600089	TBEA	13	63	29.226	7	12	7.95121	28	25.5624	0.0776652	0.549183	0	Xinjiang Uygur Autonomous Region	26.9512	10	53
803	600096	Clouds of heaven	4	50	24.6032	8	12	9	24	24.6962	0.079162	0.762943	1	Yunnan Province	29	14	36
804	600099	Linhai Shares	6	8	21.0932	10	14	9	24	20.3489	0.0138342	0.284033	1	Jiangsu Province	33	2	6
806	600110	Nordic shares	1	8	23.5808	7	10	7	27	22.8872	0.0465328	0.558882	0	Jilin Province	24	6	2
807	600111	Northern Rare Earths	5	4	25.4571	8	12	8	24	24.2702	0.161633	0.446128	1	Inner Mongolia	28	2	2
809	600127	Jinjian Rice	1	44	20.6593	8	11	9	23	21.477	-0.0181217	0.6356	1	Hunan Province	28	0	44
811	600135	Lokai Film	63	2	23.5041	10	12	9	23	21.9268	0.0171154	0.208251	1	Hebei Province	31	0	2
813	600141	The Xingfa Group	42	0	27.7373	7	13	9	27	24.2345	0.140422	0.540644	1	Hubei Province	29	0	0
814	600143	Goldfarb Technology	48	24	28.1284	10	13	9	28	24.6007	0.0342995	0.653845	0	Guangdong Province	32	12	12
821	600169	Taiyuan Heavy Industry	71	9	26.6901	8	13	8.27512	23	24.1629	0.00556804	0.813306	1	Shanxi Province	29.2751	8	1
822	600171	Shanghai Belling	56	174	24.628	7	12	7.6857	23	22.2623	0.158264	0.145698	1	Shanghai	26.6857	110	64
823	600172	The Yellow River Cyclone	9	33	23.9774	9	12	9	23	23.0936	0.0040207	0.695223	0	Henan Province	30	21	12
825	600178	Dongan Power	17	4	25.7281	7	11	8	23	22.8884	0.0112682	0.576289	1	Heilongjiang Province	26	3	1
826	600183	Biotech	21	64	28.0516	10	13	9	36	23.9191	0.119708	0.391506	1	Guangdong Province	32	46	18
833	600202	Ha air conditioning	6	0	21.9198	7	11	8	28	21.4873	0.0312464	0.638612	1	Heilongjiang Province	26	0	0
834	600206	Arigatou New Materials, Inc	10	34	24.6276	9	9	7	22	22.3122	0.0511714	0.248062	1	Beijing	25	22	12
836	600213	Yaxing Bus	6	8	23.538	10	14	9	23	21.8856	-0.00540273	0.971907	1	Jiangsu Province	33	6	2
838	600218	All Chai Power	6	2	25.0477	8	13	9	23	22.5235	0.0236214	0.48705	1	Anhui	30	0	2
839	600219	Nanshan Aluminum	9	55	28.9018	10	14	9.08057	28	24.8692	0.0588729	0.247784	1	Shandong Province	33.0806	31	24
842	600230	Cangzhou Dahua	1	2	21.7384	10	12	9	23	22.6907	0.0277806	0.426769	1	Hebei Province	31	2	0
843	600231	Ling Steel	9	14	25.1401	8	12	8.58167	27	23.5916	0.0521715	0.4746	1	Liaoning	28.5817	1	13
844	600232	Golden Eagle	1	0	20.7303	9	14	9.51547	27	21.2745	0.028148	0.371071	0	Zhejiang Province	32.5155	0	0
847	600237	Copper Peak Electronics	12	40	22.7296	8	13	9	25	21.275	0.0289848	0.30929	1	Anhui	30	4	36
850	600251	Crown Farming Corporation	2	182	19.932	7	12	7.95121	22	22.6868	0.0444616	0.558516	1	Xinjiang Uygur Autonomous Region	26.9512	44	138
852	600255	XINKE MATERIALS	1	6	24.1127	8	13	9	23	21.9368	0.0232541	0.548056	0	Anhui	30	6	0
853	600262	Northern shares	4	6	22.6019	8	12	8	22	21.6545	0.037355	0.457508	1	Inner Mongolia	28	5	1
854	600267	Hazen Pharmaceuticals	15	30	26.1683	9	14	9.51547	23	23.6872	0.0263561	0.620862	1	Zhejiang Province	32.5155	5	25
855	600268	Guodian Nanshi	114	363	26.5415	10	14	9	22	22.9536	0.0470419	0.618003	1	Jiangsu Province	33	69	294
856	600273	Jiahua Energy	6	7	25.151	9	14	9.51547	23	23.2109	0.150264	0.249992	0	Zhejiang Province	32.5155	1	6
858	600282	Nanshan Steel	59	274	29.2738	10	14	9	22	24.7785	0.0709726	0.529561	0	Jiangsu Province	33	62	212
859	600285	Antelope Pharmaceuticals	5	33	23.7712	9	12	9	22	22.0564	0.0955685	0.397173	0	Henan Province	30	1	32
861	600298	Angie's yeast	7	53	26.5723	7	13	9	23	23.3219	0.0982834	0.464434	1	Hubei Province	29	4	49
867	600307	JISCO Hongxing	82	11	27.3033	7	11	8	22	24.4591	0.0354893	0.671168	1	Gansu Province	26	11	0
868	600308	Huatai Shares	10	2	26.235	10	14	9.08057	28	23.5073	0.0477493	0.417236	0	Shandong Province	33.0806	2	0
869	600309	Wanhua Chemical	20	1	29.9239	10	14	9.08057	23	25.9719	0.131572	0.623268	1	Shandong Province	33.0806	0	1
870	600312	Pinnacle Electric	66	72	25.3421	9	12	9	22	23.6769	0.00627796	0.504956	1	Henan Province	30	19	53
871	600316	Hondo Airways	17	0	24.1278	8	12	9	22	23.6081	0.00846968	0.707225	1	Jiangxi	29	0	0
872	600319	Asing Chemical	1	37	19.4619	10	14	9.08057	21	21.3009	0.108328	0.869891	1	Shandong Province	33.0806	1	36
873	600320	Zhenhua Heavy Industry	52	24	27.8858	7	12	7.6857	29	25.0842	0.00674494	0.774677	1	Shanghai	26.6857	13	11
874	600328	China Salt Chemical	23	19	25.7705	8	12	8	23	23.5509	0.103065	0.508902	1	Inner Mongolia	28	1	18
878	600336	Aucoma	67	102	25.7683	10	14	9.08057	23	22.7491	0.0289082	0.652187	1	Shandong Province	33.0806	45	57
881	600352	Zhejiang Longsheng	12	32	26.5972	9	14	9.51547	23	24.9088	0.0574354	0.498564	0	Zhejiang Province	32.5155	1	31
882	600353	Sunbeam Electronics, Inc	4	91	22.8943	8	13	10	27	21.3373	0.0427507	0.26276	0	Sichuan Province	31	59	32
884	600356	Hengfeng Paper	1	13	23.566	7	11	8	27	21.8023	0.0366133	0.193115	1	Heilongjiang Province	26	1	12
885	600362	Jiangxi Copper	57	6	30.8187	8	12	9	24	25.8049	0.0367246	0.516813	1	Jiangxi	29	0	6
886	600363	Unitech Optoelectronics	12	64	25.0811	8	12	9	22	22.5953	0.0433664	0.413109	0	Jiangxi	29	42	22
888	600367	Red Star Development	5	1	23.8304	8	12	8	22	21.5745	0.131843	0.26113	1	Guizhou Province	28	1	0
889	600370	Three Houses Lane	1	1	19.6655	10	14	9	27	23.1727	0.055013	0.437697	0	Jiangsu Province	33	1	0
891	600375	HANMA TECHNOLOGY	30	14	25.9705	8	13	9	22	23.1691	-0.116521	0.851899	0	Anhui	30	9	5
892	600378	Hao Hua Technology	35	6	28.1303	8	13	10	22	23.1792	0.07747	0.378873	1	Sichuan Province	31	0	6
893	600379	Baoguang Stock	4	29	22.4072	8	13	8.18674	24	20.8343	0.0466828	0.429727	1	Shaanxi Province	29.1867	9	20
896	600389	Jiangshan shares	10	0	25.2961	10	14	9	31	22.4601	0.145587	0.577109	1	Jiangsu Province	33	0	0
897	600400	Hongdou Shares	2	118	21.1578	10	14	9	26	22.311	0.0163122	0.335132	0	Jiangsu Province	33	33	85
898	600408	The Antares Group	7	7	24.8458	8	13	8.27512	28	22.3861	0.0537885	0.466034	0	Shanxi Province	29.2751	1	6
899	600409	Sanyou Chemical	21	3	26.4431	10	12	9	22	23.9809	0.071161	0.470161	1	Hebei Province	31	0	3
900	600416	Xiangdian Corporation	66	2	24.9695	8	11	9	22	23.2682	0.00919952	0.641729	1	Hunan Province	28	2	0
906	600426	Huaru Hengsheng	34	5	26.933	10	14	9.08057	21	24.0785	0.253156	0.207576	1	Shandong Province	33.0806	3	2
907	600429	Sankyo Shares	1	19	22.8737	9	9	7	24	23.2548	0.0165981	0.519722	1	Beijing	25	11	8
910	600436	Pientzehuang	5	150	24.4047	8	13	9	22	23.2486	0.197195	0.188757	1	Fujian Province	30	1	149
911	600438	Tongwei	70	65	29.5464	8	13	10	26	25.2034	0.099062	0.52797	0	Sichuan Province	31	28	37
912	600444	SINOMACH	2	53	22.8386	8	13	9	21	20.9348	0.0393744	0.483856	1	Anhui	30	7	46
915	600458	Times New Materials	298	2	27.4663	8	11	9	27	23.5142	0.0133695	0.693881	1	Hunan Province	28	0	2
916	600459	Guiyan Platinum	5	14	26.2689	8	12	9	21	23.1282	0.038941	0.638504	1	Yunnan Province	29	12	2
917	600460	Silan Micro	71	97	28.1494	9	14	9.51547	24	23.3484	0.109949	0.485123	0	Zhejiang Province	32.5155	84	13
918	600468	Bailey Electric	2	125	24.1203	7	12	7.2233	22	22.0224	0.0330385	0.436662	1	Tianjin	26.2233	17	108
919	600475	Huakuanghuaneng	93	4	26.2696	10	14	9	21	23.7013	0.0438669	0.56775	1	Jiangsu Province	33	3	1
920	600478	Qualicom	4	13	23.3066	8	11	9	23	22.5683	0.000816362	0.516704	0	Hunan Province	28	1	12
921	600479	Thousand Gold Pharmaceuticals	3	20	24.4626	8	11	9	28	22.1245	0.0922949	0.335032	1	Hunan Province	28	6	14
923	600481	Shuangliang Energy Saving	107	43	24.7604	10	14	9	26	22.9195	0.0377731	0.72658	0	Jiangsu Province	33	36	7
925	600493	Fengzhu Textile	3	40	21.4472	8	13	9	30	21.4713	0.0346433	0.604578	0	Fujian Province	30	8	32
926	600495	Jinxi Axle	3	4	22.8259	8	13	8.27512	21	22.1132	0.00269154	0.194591	1	Shanxi Province	29.2751	0	4
928	600507	Fangda Special Steel	7	11	22.532	8	12	9	22	23.7244	0.137237	0.512351	0	Jiangxi	29	3	8
930	600516	Fangda Carbonin	6	2	23.7484	7	11	8	22	23.6412	0.0602918	0.148739	0	Gansu Province	26	1	1
932	600520	Wenyi Science and Technology	2	67	20.975	8	13	9	21	20.54	0.0160372	0.467692	0	Anhui	30	39	28
934	600523	Guia Airways, Inc	5	8	25.047	8	12	8	22	21.9235	0.0485033	0.150697	1	Guizhou Province	28	7	1
935	600526	Fidelity Environmental	121	1	24.1046	9	14	9.51547	21	22.6526	0.00732918	0.68283	1	Zhejiang Province	32.5155	1	0
937	600529	Shandong Pharmaceutical Glass	6	8	25.0408	10	14	9.08057	28	22.5811	0.0922176	0.271371	1	Shandong Province	33.0806	1	7
938	600531	Yuguang Golden Lead	36	3	23.6084	9	12	9	21	23.3185	0.0297628	0.696647	1	Henan Province	30	1	2
943	600549	Xiamen Tungsten	19	4	28.2794	8	13	9	24	24.2021	0.0522796	0.607405	1	Fujian Province	30	0	4
944	600550	Baochang Electric	62	57	25.2702	10	12	9	22	22.4727	0.00995218	0.858802	1	Hebei Province	31	10	47
948	600558	Atlantic	2	7	24.9326	8	13	10	22	21.8716	0.03143	0.263297	1	Sichuan Province	31	5	2
949	600560	Kim Zaitenjung	5	24	22.4399	9	9	7	22	21.4148	0.0242749	0.56339	1	Beijing	25	20	4
950	600566	Jichuan Pharmaceuticals	6	38	26.6421	7	13	9	24	23.219	0.141556	0.247299	0	Hubei Province	29	3	35
951	600567	Mountain Eagle International	26	31	27.3722	8	13	9	22	24.6744	0.0298794	0.64806	0	Anhui	30	12	19
952	600569	Anyang Steel	17	7	28.7094	9	12	9	28	24.547	0.0225752	0.745802	1	Henan Province	30	1	6
953	600572	Kornbein	2	55	24.5585	9	14	9.51547	28	23.1021	0.196394	0.315081	1	Zhejiang Province	32.5155	15	40
954	600573	Huizen Beer	3	28	21.249	8	13	9	24	20.9891	0.0239042	0.0876659	1	Fujian Province	30	2	26
956	600581	Bayi Steel	48	20	27.25	7	12	7.95121	21	24.1628	0.0391804	0.859009	1	Xinjiang Uygur Autonomous Region	26.9512	5	15
957	600582	Tiandi Technologies	5	39	29.2735	9	9	7	21	24.4647	0.0466986	0.439696	1	Beijing	25	26	13
958	600586	Golden Crystal Technology	6	0	24.52	10	14	9.08057	22	23.1051	0.12333	0.486512	0	Shandong Province	33.0806	0	0
959	600592	Longxi shares	2	0	24.3156	8	13	9	24	21.9621	0.0820229	0.335824	1	Fujian Province	30	0	0
961	600596	Xin'an Shares	45	56	26.775	9	14	9.51547	28	23.5681	0.15771	0.428168	0	Zhejiang Province	32.5155	38	18
962	600597	Bright Dairy	9	63	22.9222	7	12	7.6857	25	23.8782	0.0241742	0.558562	1	Shanghai	26.6857	13	50
963	600600	Tsingtao Beer	1	69	23.6901	10	14	9.08057	28	24.5641	0.069932	0.489	1	Shandong Province	33.0806	6	63
966	600618	Chlor-alkali chemicals	3	6	24.0506	7	12	7.6857	29	22.9533	0.188782	0.236199	1	Shanghai	26.6857	2	4
969	600636	National New Culture	1	69	24.0312	7	12	7.6857	29	21.7368	-0.155282	0.0675912	1	Shanghai	26.6857	68	1
971	600660	Fuyao Glass	8	15	28.9755	8	13	9	29	24.5251	0.0701795	0.41288	0	Fujian Province	30	7	8
977	600688	Shanghai Petrochemical	26	19	23.4918	7	12	7.6857	28	24.5742	0.0425965	0.35382	1	Shanghai	26.6857	2	17
979	600698	Hunan Tianyan	2	11	22.2993	8	11	9	28	20.8279	0.00789444	0.289746	1	Hunan Province	28	1	10
983	600707	Rainbow shares	13	0	24.5178	8	13	8.18674	29	24.4879	0.0619861	0.479431	1	Shaanxi Province	29.1867	0	0
986	600727	Lubei Chemical Industry	3	1	22.9178	10	14	9.08057	25	22.5427	0.0975239	0.466407	1	Shandong Province	33.0806	1	0
987	600731	Hunan Haili	10	1	23.2802	8	11	9	27	21.9004	0.0890956	0.419279	1	Hunan Province	28	0	1
988	600737	COFCO Sugar	5	4	23.4091	7	12	7.95121	28	23.6539	0.028586	0.456634	1	Xinjiang Uygur Autonomous Region	26.9512	1	3
989	600740	Shanxi Coking	12	28	23.7651	8	13	8.27512	25	23.7479	0.0501194	0.397767	1	Shanxi Province	29.2751	0	28
990	600746	Jiangsu Sopo	10	0	25.1334	10	14	9	25	22.6827	0.338541	0.133577	1	Jiangsu Province	33	0	0
991	600750	Jiangzhong Pharmaceuticals	6	49	23.6661	8	12	9	25	22.5146	0.0885269	0.235946	1	Jiangxi	29	7	42
993	600761	Anhui Heili	51	31	27.8625	8	13	9	28	23.1774	0.0674808	0.44939	1	Anhui	30	4	27
995	600782	New Steel, Inc	14	16	29.1019	8	12	9	25	24.7959	0.0761342	0.529028	1	Jiangxi	29	0	16
997	600792	Cloud Coal Energy	3	92	22.1308	8	12	9	24	22.5582	-0.00328238	0.449729	1	Yunnan Province	29	0	92
999	600800	Bohai Chemical	3	99	22.7941	7	12	7.2233	28	22.3057	0.0385878	0.394811	1	Tianjin	26.2233	34	65
1000	600803	Neo stock	17	80	29.085	10	12	9	29	25.5748	0.0823116	0.639145	0	Hebei Province	31	36	44
1001	600808	Masteel Corporation	126	26	29.9449	8	13	9	28	25.2364	0.0657178	0.589824	1	Anhui	30	6	20
1005	600815	Xiamen Corporation	5	15	21.7574	8	13	9	27	21.8017	-0.0332587	0.515797	1	Fujian Province	30	7	8
1006	600818	Midway shares	8	67	22.0901	7	12	7.6857	28	20.651	0.0258885	0.262103	0	Shanghai	26.6857	45	22
1007	600819	Flare glass	3	2	24.9582	7	12	7.6857	28	22.695	0.0188213	0.379661	1	Shanghai	26.6857	2	0
1008	600835	Shanghai Mechanical and Electrical	99	43	26.5441	7	12	7.6857	28	24.3399	0.0315116	0.606688	1	Shanghai	26.6857	41	2
1010	600839	Sichuan Changhong	159	383	29.4886	8	13	10	28	25.0978	0.00850663	0.724943	1	Sichuan Province	31	254	129
1011	600841	Power Newco	10	8	27.058	7	12	7.6857	28	23.9116	0.0330082	0.597105	1	Shanghai	26.6857	2	6
1013	600847	Miles Shares	2	4	16.687	8	11	8.66268	29	20.4695	-0.0124612	0.106165	0	Chongqing	27.6627	0	4
1017	600866	Star Lake Technologies	1	9	23.9228	10	13	9	29	21.6288	0.0430468	0.282104	1	Guangdong Province	32	1	8
1022	600877	Acoustic and Optical Section	13	41	24.5896	8	11	8.66268	34	21.6722	0.0821595	0.249996	1	Chongqing	27.6627	22	19
1023	600879	Aerospace Electronics	5	165	27.3319	7	13	9	35	24.238	0.0176837	0.579965	1	Hubei Province	29	145	20
1027	600889	Nanjing Chemical Fiber	1	4	19.9606	10	14	9	29	21.4708	-0.0905285	0.363439	1	Jiangsu Province	33	2	2
1028	600893	AeroDynamics	12	23	27.665	8	13	8.18674	28	25.2303	0.0135815	0.559426	1	Shaanxi Province	29.1867	19	4
1031	600960	Bohai Automobile	1	7	24.2898	10	14	9.08057	22	22.833	-0.010571	0.361693	1	Shandong Province	33.0806	1	6
1032	600961	Zhuye Group	52	1	23.4326	8	11	9	21	22.4779	0.0416832	0.850005	1	Hunan Province	28	1	0
1033	600963	Yueyang Forest & Paper	7	9	25.3084	8	11	9	21	23.5238	0.0183628	0.465469	1	Hunan Province	28	6	3
1034	600967	Inner Mongolia First Machine	45	6	26.0588	8	12	8	21	24.1758	0.023752	0.66999	1	Inner Mongolia	28	6	0
1035	600980	North Mining Technology	6	56	22.2336	9	9	7	21	20.9461	0.0641857	0.248327	1	Beijing	25	47	9
1036	600984	construction machinery	5	10	24.541	8	13	8.18674	20	23.5913	0.0212728	0.653461	1	Shaanxi Province	29.1867	3	7
1039	601005	Chongqing Steel	9	9	27.7154	8	11	8.66268	24	24.4844	0.0528978	0.479597	1	Chongqing	27.6627	5	4
1040	601011	Procter & Gamble	19	13	21.0041	7	11	8	18	23.2065	0.00998579	0.413088	0	Heilongjiang Province	26	6	7
1041	601012	LONGi Green Energy	59	8	29.1533	8	13	8.18674	21	25.3055	0.0928411	0.513102	0	Shaanxi Province	29.1867	5	3
1044	601106	China First Heavy	46	18	27.1171	7	11	8	13	24.3685	0.00348591	0.698582	1	Heilongjiang Province	26	9	9
1045	601126	Quartet shares	389	153	26.5685	9	9	7	27	22.7208	0.0613782	0.474443	0	Beijing	25	85	68
1048	601177	Hangtooth Forward	77	8	24.6539	9	14	9.51547	24	22.249	0.0395103	0.558282	1	Zhejiang Province	32.5155	5	3
1049	601208	Tosai Science and Technology	5	58	24.8191	8	13	10	27	22.5325	0.0562889	0.393584	0	Sichuan Province	31	14	44
1052	601222	Linyang Energy	95	352	24.5744	10	14	9	26	23.7441	0.0454443	0.294144	0	Jiangsu Province	33	144	208
1053	601233	Tongkun Shares	21	35	28.3019	9	14	9.51547	22	24.9674	0.105494	0.483393	0	Zhejiang Province	32.5155	15	20
749	300563	Shenyu	0	110	21.4846	10	14	9	18	20.9569	0.0551754	0.257608	0	Jiangsu Province	33	78	32
750	300565	Cosintechnology	18	115	23.6088	10	13	9	20	21.1633	-0.0777232	0.639084	0	Guangdong Province	32	92	23
751	300566	Radical Intelligence, Inc	0	16	23.788	9	14	9.51547	14	21.9786	0.0364238	0.508686	0	Zhejiang Province	32.5155	3	13
752	300567	Precision Measurement Electronics	96	43	27.1736	7	13	9	15	22.5229	0.0231255	0.414237	0	Hubei Province	29	38	5
753	300568	Star source material	6	8	24.5214	10	13	9	18	22.7536	0.0374405	0.424655	0	Guangdong Province	32	0	8
754	300569	Tennant Heavy Industries	0	0	22.8414	10	14	9.08057	15	23.013	0.0402819	0.614071	1	Shandong Province	33.0806	0	0
755	300570	Too cinnabar	2	40	22.8053	10	13	9	21	21.0247	0.0522455	0.113523	0	Guangdong Province	32	33	7
756	300572	An automobile inspection	1	41	22.5598	10	13	9	15	21.7408	0.0060112	0.202163	0	Guangdong Province	32	28	13
757	300573	Xingqi Ophthalmic Medicine	0	0	23.7325	8	12	8.58167	21	21.2461	0.123964	0.202954	0	Liaoning	28.5817	0	0
758	300575	The Chinese flag shares	11	0	23.29	10	14	9	18	21.8722	0.068376	0.472868	0	Jiangsu Province	33	0	0
759	300576	Yung Da Sensor	1	2	22.1383	10	13	9	25	20.884	0.0340844	0.481846	0	Guangdong Province	32	0	2
760	300577	Kairun Shares	1	40	23.0766	8	13	9	12	21.9797	0.0491487	0.507129	0	Anhui	30	11	29
761	300580	Bester	0	65	22.8086	10	14	9	24	21.8126	0.0670465	0.34317	0	Jiangsu Province	33	39	26
762	300581	Morningside Aviation	0	12	22.7841	8	13	8.18674	21	20.6541	0.0286356	0.201106	0	Shaanxi Province	29.1867	6	6
763	300583	Seto Bio	0	0	22.9261	10	14	9.08057	11	21.8117	0.0120504	0.416773	0	Shandong Province	33.0806	0	0
764	300584	Haichen Pharmaceuticals	0	0	21.9682	10	14	9	18	20.9872	0.218764	0.271527	0	Jiangsu Province	33	0	0
765	300585	Aolian Electronics	0	9	22.3162	10	14	9	20	20.6457	0.0358686	0.235931	0	Jiangsu Province	33	4	5
766	300586	Meilian New Material	0	4	22.5897	10	13	9	21	21.6512	0.041535	0.383505	0	Guangdong Province	32	0	4
767	300587	Skytrain shares	0	6	23.0578	9	14	9.51547	18	22.1299	0.0781054	0.359535	0	Zhejiang Province	32.5155	0	6
768	300589	Jianglong Boats	15	0	22.4358	10	13	9	18	21.0937	0.0284303	0.462304	0	Guangdong Province	32	0	0
769	300590	Move to communications	10	229	23.9786	7	12	7.6857	12	21.3995	0.0790993	0.213788	0	Shanghai	26.6857	203	26
772	300595	Opconvision	0	8	21.5059	8	13	9	21	21.8126	0.199028	0.1468	0	Anhui	30	6	2
773	300596	Levallon	4	6	24.6	7	12	7.2233	18	22.442	0.0764097	0.529184	0	Tianjin	26.2233	3	3
774	300599	Xiong Plastic Technology, Inc	5	10	23.1845	10	13	9	18	21.7848	0.0384154	0.21447	0	Guangdong Province	32	0	10
775	300700	Daile New Materials	1	3	21.1554	8	11	9	12	20.8143	-0.0729629	0.585388	0	Hunan Province	28	0	3
776	300701	Semba Sensing	1	120	20.7447	9	12	9	16	20.5328	0.151924	0.100426	0	Henan Province	30	73	47
777	300703	GenSource, Inc	0	102	24.0155	9	14	9.51547	20	21.0393	0.010762	0.475797	0	Zhejiang Province	32.5155	7	95
778	300705	Kuden Pharmaceuticals	0	3	24.9321	8	11	9	20	21.2802	0.11703	0.370093	0	Hunan Province	28	1	2
779	300706	Ashitron	0	2	21.039	8	13	9	19	20.9572	0.0207236	0.365704	0	Fujian Province	30	2	0
780	300715	Karen's Shares	2	0	24.2975	10	14	9	10	22.451	0.0126712	0.499417	0	Jiangsu Province	33	0	0
781	300721	Yida Shares	0	0	20.695	10	14	9	25	21.6566	0.051517	0.535472	0	Jiangsu Province	33	0	0
782	600006	Dongfeng Motor	121	29	26.4924	7	13	9	22	23.7131	0.0192243	0.58268	1	Hubei Province	29	7	22
783	600010	Baosteel	43	14	28.9314	8	12	8	22	25.7203	0.0214071	0.566104	1	Inner Mongolia	28	8	6
784	600022	Shandong Iron and Steel	195	13	28.8286	10	14	9.08057	21	25.0075	0.0408243	0.550714	1	Shandong Province	33.0806	5	8
785	600031	Sany Heavy Industries	231	94	31.6502	9	9	7	21	25.6545	0.0889578	0.530191	0	Beijing	25	34	60
787	600055	Vandong Medical	6	45	23.6256	9	9	7	24	21.7797	0.0626793	0.129668	0	Beijing	25	38	7
788	600059	Gu Yue Long Shan	0	58	21.3821	9	14	9.51547	24	22.5508	0.0322585	0.131147	1	Zhejiang Province	32.5155	17	41
790	600063	Wanwei High-Tech	23	14	26.2974	8	13	9	24	23.1789	0.083918	0.454445	1	Anhui	30	12	2
791	600066	Yutong Bus	345	92	29.399	9	12	9	28	24.1942	0.0194464	0.523	0	Henan Province	30	57	35
793	600071	Phoenix Optical	1	52	23.8959	8	12	9	24	21.3371	0.000836853	0.670802	1	Jiangxi	29	38	14
794	600072	China Shipbuilding Science and Technology	1	17	24.6351	7	12	7.6857	24	22.7842	0.0102603	0.454427	1	Shanghai	26.6857	9	8
795	600073	Shanghai Meilin	1	56	23.5792	7	12	7.6857	24	23.4298	-0.00681792	0.552443	1	Shanghai	26.6857	0	56
796	600075	Xinjiang Tianye	25	48	26.8303	7	12	7.95121	24	23.5095	0.0986105	0.388988	1	Xinjiang Uygur Autonomous Region	26.9512	15	33
798	600080	GOLDEN FLOWER SHARES	0	5	21.4927	8	13	8.18674	25	21.3493	-0.0097105	0.114411	0	Shaanxi Province	29.1867	3	2
800	600084	Sino-Portuguese shares	0	72	17.4517	7	12	7.95121	24	21.5739	0.00716395	0.0835121	1	Xinjiang Uygur Autonomous Region	26.9512	0	72
802	600089	TBEA	13	63	29.226	7	12	7.95121	28	25.5624	0.0776652	0.549183	0	Xinjiang Uygur Autonomous Region	26.9512	10	53
803	600096	Clouds of heaven	4	50	24.6032	8	12	9	24	24.6962	0.079162	0.762943	1	Yunnan Province	29	14	36
804	600099	Linhai Shares	6	8	21.0932	10	14	9	24	20.3489	0.0138342	0.284033	1	Jiangsu Province	33	2	6
805	600103	Castle Peak Paper	0	12	23.8183	8	13	9	28	22.408	0.0383148	0.267788	1	Fujian Province	30	8	4
806	600110	Nordic shares	1	8	23.5808	7	10	7	27	22.8872	0.0465328	0.558882	0	Jilin Province	24	6	2
807	600111	Northern Rare Earths	5	4	25.4571	8	12	8	24	24.2702	0.161633	0.446128	1	Inner Mongolia	28	2	2
809	600127	Jinjian Rice	1	44	20.6593	8	11	9	23	21.477	-0.0181217	0.6356	1	Hunan Province	28	0	44
811	600135	Lokai Film	63	2	23.5041	10	12	9	23	21.9268	0.0171154	0.208251	1	Hebei Province	31	0	2
812	600137	Lonza Corporation	0	62	19.9896	8	13	10	25	20.3193	0.0302171	0.214402	0	Sichuan Province	31	2	60
813	600141	The Xingfa Group	42	0	27.7373	7	13	9	27	24.2345	0.140422	0.540644	1	Hubei Province	29	0	0
814	600143	Goldfarb Technology	48	24	28.1284	10	13	9	28	24.6007	0.0342995	0.653845	0	Guangdong Province	32	12	12
815	600149	Langfang Development	0	4	16.5598	10	12	9	28	20.2932	0.0166366	0.594643	1	Hebei Province	31	0	4
816	600152	Waco Technologies	0	133	24.8487	9	14	9.51547	28	22.1178	-0.0319854	0.507824	0	Zhejiang Province	32.5155	10	123
817	600156	Huasheng stock	0	6	20.8627	8	11	9	23	20.9596	-0.0667522	0.495858	1	Hunan Province	28	0	6
820	600165	New Day Henderson	0	3	21.0828	6	12	7.45124	23	21.9661	-0.00864213	0.647007	0	Ningxia Hui Autonomous Region	25.4512	0	3
821	600169	Taiyuan Heavy Industry	71	9	26.6901	8	13	8.27512	23	24.1629	0.00556804	0.813306	1	Shanxi Province	29.2751	8	1
822	600171	Shanghai Belling	56	174	24.628	7	12	7.6857	23	22.2623	0.158264	0.145698	1	Shanghai	26.6857	110	64
823	600172	The Yellow River Cyclone	9	33	23.9774	9	12	9	23	23.0936	0.0040207	0.695223	0	Henan Province	30	21	12
825	600178	Dongan Power	17	4	25.7281	7	11	8	23	22.8884	0.0112682	0.576289	1	Heilongjiang Province	26	3	1
826	600183	Biotech	21	64	28.0516	10	13	9	36	23.9191	0.119708	0.391506	1	Guangdong Province	32	46	18
827	600184	Photonics, Inc	0	15	24.5403	7	13	9	21	22.2544	0.0135161	0.471039	1	Hubei Province	29	6	9
828	600192	Great Wall Electric	0	25	24.2192	7	11	8	23	22.2669	-0.03132	0.630926	1	Gansu Province	26	5	20
831	600197	Elite	0	24	22.3783	7	12	7.95121	22	22.321	0.0650239	0.229725	1	Xinjiang Uygur Autonomous Region	26.9512	12	12
832	600200	Wuzhong, Jiangsu	0	10	22.0442	10	14	9	27	22.0472	0.00549205	0.500596	0	Jiangsu Province	33	4	6
833	600202	Ha air conditioning	6	0	21.9198	7	11	8	28	21.4873	0.0312464	0.638612	1	Heilongjiang Province	26	0	0
834	600206	Arigatou New Materials, Inc	10	34	24.6276	9	9	7	22	22.3122	0.0511714	0.248062	1	Beijing	25	22	12
836	600213	Yaxing Bus	6	8	23.538	10	14	9	23	21.8856	-0.00540273	0.971907	1	Jiangsu Province	33	6	2
838	600218	All Chai Power	6	2	25.0477	8	13	9	23	22.5235	0.0236214	0.48705	1	Anhui	30	0	2
839	600219	Nanshan Aluminum	9	55	28.9018	10	14	9.08057	28	24.8692	0.0588729	0.247784	1	Shandong Province	33.0806	31	24
840	600220	Jiangsu Sunshine	0	3	20.6508	10	14	9	22	22.28	0.0238761	0.509893	0	Jiangsu Province	33	3	0
841	600222	Tai Lung Pharmaceutical	0	9	24.0163	9	12	9	23	22.054	0.0017915	0.530195	1	Henan Province	30	2	7
842	600230	Cangzhou Dahua	1	2	21.7384	10	12	9	23	22.6907	0.0277806	0.426769	1	Hebei Province	31	2	0
843	600231	Ling Steel	9	14	25.1401	8	12	8.58167	27	23.5916	0.0521715	0.4746	1	Liaoning	28.5817	1	13
844	600232	Golden Eagle	1	0	20.7303	9	14	9.51547	27	21.2745	0.028148	0.371071	0	Zhejiang Province	32.5155	0	0
846	600235	Minfeng Special Paper	0	0	22.7424	9	14	9.51547	23	21.5192	0.0263071	0.369589	1	Zhejiang Province	32.5155	0	0
847	600237	Copper Peak Electronics	12	40	22.7296	8	13	9	25	21.275	0.0289848	0.30929	1	Anhui	30	4	36
848	600243	Qinghai Huading	0	1	21.3773	5	8	6.77878	23	21.3394	-0.056404	0.410541	0	Qinghai Province	19.7788	0	1
849	600249	Two-Faced Needle	0	14	21.1841	8	11	8	27	21.6494	0.00367058	0.15625	1	Guangxi Zhuang Autonomous Region	27	5	9
850	600251	Crown Farming Corporation	2	182	19.932	7	12	7.95121	22	22.6868	0.0444616	0.558516	1	Xinjiang Uygur Autonomous Region	26.9512	44	138
852	600255	XINKE MATERIALS	1	6	24.1127	8	13	9	23	21.9368	0.0232541	0.548056	0	Anhui	30	6	0
853	600262	Northern shares	4	6	22.6019	8	12	8	22	21.6545	0.037355	0.457508	1	Inner Mongolia	28	5	1
854	600267	Hazen Pharmaceuticals	15	30	26.1683	9	14	9.51547	23	23.6872	0.0263561	0.620862	1	Zhejiang Province	32.5155	5	25
855	600268	Guodian Nanshi	114	363	26.5415	10	14	9	22	22.9536	0.0470419	0.618003	1	Jiangsu Province	33	69	294
856	600273	Jiahua Energy	6	7	25.151	9	14	9.51547	23	23.2109	0.150264	0.249992	0	Zhejiang Province	32.5155	1	6
858	600282	Nanshan Steel	59	274	29.2738	10	14	9	22	24.7785	0.0709726	0.529561	0	Jiangsu Province	33	62	212
859	600285	Antelope Pharmaceuticals	5	33	23.7712	9	12	9	22	22.0564	0.0955685	0.397173	0	Henan Province	30	1	32
861	600298	Angie's yeast	7	53	26.5723	7	13	9	23	23.3219	0.0982834	0.464434	1	Hubei Province	29	4	49
863	600300	Vivek	0	103	18.6377	10	14	9	22	22.364	0.0432977	0.401632	1	Jiangsu Province	33	7	96
864	600301	NANHUA shares	0	11	19.0821	8	11	8	23	19.9224	0.120844	0.286486	1	Guangxi Zhuang Autonomous Region	27	11	0
865	600302	Standard shares	0	29	22.4914	8	13	8.18674	22	21.4847	-0.0444401	0.444201	1	Shaanxi Province	29.1867	28	1
866	600305	Hengshun Vinegar	0	36	23.1964	10	14	9	28	21.89	0.0368463	0.299752	1	Jiangsu Province	33	26	10
867	600307	JISCO Hongxing	82	11	27.3033	7	11	8	22	24.4591	0.0354893	0.671168	1	Gansu Province	26	11	0
868	600308	Huatai Shares	10	2	26.235	10	14	9.08057	28	23.5073	0.0477493	0.417236	0	Shandong Province	33.0806	2	0
869	600309	Wanhua Chemical	20	1	29.9239	10	14	9.08057	23	25.9719	0.131572	0.623268	1	Shandong Province	33.0806	0	1
870	600312	Pinnacle Electric	66	72	25.3421	9	12	9	22	23.6769	0.00627796	0.504956	1	Henan Province	30	19	53
871	600316	Hondo Airways	17	0	24.1278	8	12	9	22	23.6081	0.00846968	0.707225	1	Jiangxi	29	0	0
872	600319	Asing Chemical	1	37	19.4619	10	14	9.08057	21	21.3009	0.108328	0.869891	1	Shandong Province	33.0806	1	36
873	600320	Zhenhua Heavy Industry	52	24	27.8858	7	12	7.6857	29	25.0842	0.00674494	0.774677	1	Shanghai	26.6857	13	11
874	600328	China Salt Chemical	23	19	25.7705	8	12	8	23	23.5509	0.103065	0.508902	1	Inner Mongolia	28	1	18
875	600329	Da Ren Tang	0	10	23.3893	7	12	7.2233	29	22.9279	0.0867839	0.281596	1	Tianjin	26.2233	4	6
878	600336	Aucoma	67	102	25.7683	10	14	9.08057	23	22.7491	0.0289082	0.652187	1	Shandong Province	33.0806	45	57
881	600352	Zhejiang Longsheng	12	32	26.5972	9	14	9.51547	23	24.9088	0.0574354	0.498564	0	Zhejiang Province	32.5155	1	31
882	600353	Sunbeam Electronics, Inc	4	91	22.8943	8	13	10	27	21.3373	0.0427507	0.26276	0	Sichuan Province	31	59	32
884	600356	Hengfeng Paper	1	13	23.566	7	11	8	27	21.8023	0.0366133	0.193115	1	Heilongjiang Province	26	1	12
885	600362	Jiangxi Copper	57	6	30.8187	8	12	9	24	25.8049	0.0367246	0.516813	1	Jiangxi	29	0	6
886	600363	Unitech Optoelectronics	12	64	25.0811	8	12	9	22	22.5953	0.0433664	0.413109	0	Jiangxi	29	42	22
888	600367	Red Star Development	5	1	23.8304	8	12	8	22	21.5745	0.131843	0.26113	1	Guizhou Province	28	1	0
889	600370	Three Houses Lane	1	1	19.6655	10	14	9	27	23.1727	0.055013	0.437697	0	Jiangsu Province	33	1	0
891	600375	HANMA TECHNOLOGY	30	14	25.9705	8	13	9	22	23.1691	-0.116521	0.851899	0	Anhui	30	9	5
892	600378	Hao Hua Technology	35	6	28.1303	8	13	10	22	23.1792	0.07747	0.378873	1	Sichuan Province	31	0	6
893	600379	Baoguang Stock	4	29	22.4072	8	13	8.18674	24	20.8343	0.0466828	0.429727	1	Shaanxi Province	29.1867	9	20
895	600381	Qinghai Spring	0	3	18.1503	5	8	6.77878	23	21.3374	-0.134521	0.0149559	0	Qinghai Province	19.7788	2	1
896	600389	Jiangshan shares	10	0	25.2961	10	14	9	31	22.4601	0.145587	0.577109	1	Jiangsu Province	33	0	0
897	600400	Hongdou Shares	2	118	21.1578	10	14	9	26	22.311	0.0163122	0.335132	0	Jiangsu Province	33	33	85
898	600408	The Antares Group	7	7	24.8458	8	13	8.27512	28	22.3861	0.0537885	0.466034	0	Shanxi Province	29.2751	1	6
899	600409	Sanyou Chemical	21	3	26.4431	10	12	9	22	23.9809	0.071161	0.470161	1	Hebei Province	31	0	3
900	600416	Xiangdian Corporation	66	2	24.9695	8	11	9	22	23.2682	0.00919952	0.641729	1	Hunan Province	28	2	0
902	600419	Skyrun Dairy	0	3	18.5775	7	12	7.95121	22	21.968	0.0463572	0.336986	1	Xinjiang Uygur Autonomous Region	26.9512	2	1
904	600421	Hua Rong Holdings, Inc	0	0	19.0998	7	13	9	24	18.6114	-0.0852378	0.568015	0	Hubei Province	29	0	0
905	600422	Kunming Pharmaceutical Group	0	26	24.1221	8	12	9	26	22.9085	0.0577104	0.444466	0	Yunnan Province	29	9	17
906	600426	Huaru Hengsheng	34	5	26.933	10	14	9.08057	21	24.0785	0.253156	0.207576	1	Shandong Province	33.0806	3	2
907	600429	Sankyo Shares	1	19	22.8737	9	9	7	24	23.2548	0.0165981	0.519722	1	Beijing	25	11	8
910	600436	Pientzehuang	5	150	24.4047	8	13	9	22	23.2486	0.197195	0.188757	1	Fujian Province	30	1	149
911	600438	Tongwei	70	65	29.5464	8	13	10	26	25.2034	0.099062	0.52797	0	Sichuan Province	31	28	37
912	600444	SINOMACH	2	53	22.8386	8	13	9	21	20.9348	0.0393744	0.483856	1	Anhui	30	7	46
913	600449	Ningxia building materials	0	14	22.9219	6	12	7.45124	23	22.948	0.09374	0.212494	1	Ningxia Hui Autonomous Region	25.4512	10	4
914	600456	Baoti	0	6	24.5797	8	13	8.18674	22	23.1877	0.0531442	0.44861	1	Shaanxi Province	29.1867	0	6
915	600458	Times New Materials	298	2	27.4663	8	11	9	27	23.5142	0.0133695	0.693881	1	Hunan Province	28	0	2
916	600459	Guiyan Platinum	5	14	26.2689	8	12	9	21	23.1282	0.038941	0.638504	1	Yunnan Province	29	12	2
917	600460	Silan Micro	71	97	28.1494	9	14	9.51547	24	23.3484	0.109949	0.485123	0	Zhejiang Province	32.5155	84	13
918	600468	Bailey Electric	2	125	24.1203	7	12	7.2233	22	22.0224	0.0330385	0.436662	1	Tianjin	26.2233	17	108
919	600475	Huakuanghuaneng	93	4	26.2696	10	14	9	21	23.7013	0.0438669	0.56775	1	Jiangsu Province	33	3	1
920	600478	Qualicom	4	13	23.3066	8	11	9	23	22.5683	0.000816362	0.516704	0	Hunan Province	28	1	12
921	600479	Thousand Gold Pharmaceuticals	3	20	24.4626	8	11	9	28	22.1245	0.0922949	0.335032	1	Hunan Province	28	6	14
923	600481	Shuangliang Energy Saving	107	43	24.7604	10	14	9	26	22.9195	0.0377731	0.72658	0	Jiangsu Province	33	36	7
925	600493	Fengzhu Textile	3	40	21.4472	8	13	9	30	21.4713	0.0346433	0.604578	0	Fujian Province	30	8	32
926	600495	Jinxi Axle	3	4	22.8259	8	13	8.27512	21	22.1132	0.00269154	0.194591	1	Shanxi Province	29.2751	0	4
928	600507	Fangda Special Steel	7	11	22.532	8	12	9	22	23.7244	0.137237	0.512351	0	Jiangxi	29	3	8
929	600513	United Ring Pharmaceuticals	0	12	23.3702	10	14	9	21	21.5797	0.0594112	0.456035	1	Jiangsu Province	33	3	9
930	600516	Fangda Carbonin	6	2	23.7484	7	11	8	22	23.6412	0.0602918	0.148739	0	Gansu Province	26	1	1
932	600520	Wenyi Science and Technology	2	67	20.975	8	13	9	21	20.54	0.0160372	0.467692	0	Anhui	30	39	28
934	600523	Guia Airways, Inc	5	8	25.047	8	12	8	22	21.9235	0.0485033	0.150697	1	Guizhou Province	28	7	1
935	600526	Fidelity Environmental	121	1	24.1046	9	14	9.51547	21	22.6526	0.00732918	0.68283	1	Zhejiang Province	32.5155	1	0
936	600527	Jiangnan High Fiber	0	3	21.8315	10	14	9	25	21.6503	0.0405903	0.0562844	0	Jiangsu Province	33	2	1
937	600529	Shandong Pharmaceutical Glass	6	8	25.0408	10	14	9.08057	28	22.5811	0.0922176	0.271371	1	Shandong Province	33.0806	1	7
938	600531	Yuguang Golden Lead	36	3	23.6084	9	12	9	21	23.3185	0.0297628	0.696647	1	Henan Province	30	1	2
940	600537	EVERLASTING OPTICAL	0	3	23.8955	9	14	9.51547	21	22.7977	-0.087978	0.664415	0	Zhejiang Province	32.5155	0	3
941	600538	State Development Co	0	25	19.5251	8	11	8	28	20.8028	0.00916786	0.147917	0	Guangxi Zhuang Autonomous Region	27	11	14
942	600543	Mogul Shares	0	0	14.6789	7	11	8	26	20.9064	-0.0858194	0.124749	1	Gansu Province	26	0	0
943	600549	Xiamen Tungsten	19	4	28.2794	8	13	9	24	24.2021	0.0522796	0.607405	1	Fujian Province	30	0	4
944	600550	Baochang Electric	62	57	25.2702	10	12	9	22	22.4727	0.00995218	0.858802	1	Hebei Province	31	10	47
948	600558	Atlantic	2	7	24.9326	8	13	10	22	21.8716	0.03143	0.263297	1	Sichuan Province	31	5	2
949	600560	Kim Zaitenjung	5	24	22.4399	9	9	7	22	21.4148	0.0242749	0.56339	1	Beijing	25	20	4
950	600566	Jichuan Pharmaceuticals	6	38	26.6421	7	13	9	24	23.219	0.141556	0.247299	0	Hubei Province	29	3	35
951	600567	Mountain Eagle International	26	31	27.3722	8	13	9	22	24.6744	0.0298794	0.64806	0	Anhui	30	12	19
952	600569	Anyang Steel	17	7	28.7094	9	12	9	28	24.547	0.0225752	0.745802	1	Henan Province	30	1	6
953	600572	Kornbein	2	55	24.5585	9	14	9.51547	28	23.1021	0.196394	0.315081	1	Zhejiang Province	32.5155	15	40
954	600573	Huizen Beer	3	28	21.249	8	13	9	24	20.9891	0.0239042	0.0876659	1	Fujian Province	30	2	26
955	600577	Vinda Corporation	0	129	24.9434	8	13	9	21	23.0388	0.0635847	0.532879	0	Anhui	30	34	95
956	600581	Bayi Steel	48	20	27.25	7	12	7.95121	21	24.1628	0.0391804	0.859009	1	Xinjiang Uygur Autonomous Region	26.9512	5	15
957	600582	Tiandi Technologies	5	39	29.2735	9	9	7	21	24.4647	0.0466986	0.439696	1	Beijing	25	26	13
958	600586	Golden Crystal Technology	6	0	24.52	10	14	9.08057	22	23.1051	0.12333	0.486512	0	Shandong Province	33.0806	0	0
959	600592	Longxi shares	2	0	24.3156	8	13	9	24	21.9621	0.0820229	0.335824	1	Fujian Province	30	0	0
961	600596	Xin'an Shares	45	56	26.775	9	14	9.51547	28	23.5681	0.15771	0.428168	0	Zhejiang Province	32.5155	38	18
962	600597	Bright Dairy	9	63	22.9222	7	12	7.6857	25	23.8782	0.0241742	0.558562	1	Shanghai	26.6857	13	50
963	600600	Tsingtao Beer	1	69	23.6901	10	14	9.08057	28	24.5641	0.069932	0.489	1	Shandong Province	33.0806	6	63
964	600609	Gold Cup	0	8	23.5166	8	12	8.58167	33	22.2101	0.0824857	0.767116	1	Liaoning	28.5817	0	8
965	600616	GOLDEN MAPLE WINE	0	42	17.4841	7	12	7.6857	29	21.5435	-0.0075137	0.157973	1	Shanghai	26.6857	1	41
966	600618	Chlor-alkali chemicals	3	6	24.0506	7	12	7.6857	29	22.9533	0.188782	0.236199	1	Shanghai	26.6857	2	4
968	600630	Leading Stocks	0	34	22.1637	7	12	7.6857	29	21.5857	-0.127991	0.476426	1	Shanghai	26.6857	8	26
969	600636	National New Culture	1	69	24.0312	7	12	7.6857	29	21.7368	-0.155282	0.0675912	1	Shanghai	26.6857	68	1
971	600660	Fuyao Glass	8	15	28.9755	8	13	9	29	24.5251	0.0701795	0.41288	0	Fujian Province	30	7	8
974	600668	The Spire Group	0	11	24.0196	9	14	9.51547	32	22.6727	0.1439	0.215433	1	Zhejiang Province	32.5155	5	6
975	600673	East Sunshine	0	70	24.9982	10	13	9	28	23.8214	0.0248567	0.591286	0	Guangdong Province	32	14	56
976	600676	Transportation shares	0	29	22.1841	7	12	7.6857	28	22.8333	-0.00286011	0.323485	1	Shanghai	26.6857	17	12
977	600688	Shanghai Petrochemical	26	19	23.4918	7	12	7.6857	28	24.5742	0.0425965	0.35382	1	Shanghai	26.6857	2	17
979	600698	Hunan Tianyan	2	11	22.2993	8	11	9	28	20.8279	0.00789444	0.289746	1	Hunan Province	28	1	10
981	600702	Sheridan Wines	0	27	22.4209	8	13	10	28	22.8143	0.157006	0.382645	0	Sichuan Province	31	13	14
983	600707	Rainbow shares	13	0	24.5178	8	13	8.18674	29	24.4879	0.0619861	0.479431	1	Shaanxi Province	29.1867	0	0
985	600722	Golden Bull Chemical	0	1	18.2176	10	12	9	27	21.0171	0.0710246	0.10893	1	Hebei Province	31	0	1
986	600727	Lubei Chemical Industry	3	1	22.9178	10	14	9.08057	25	22.5427	0.0975239	0.466407	1	Shandong Province	33.0806	1	0
987	600731	Hunan Haili	10	1	23.2802	8	11	9	27	21.9004	0.0890956	0.419279	1	Hunan Province	28	0	1
988	600737	COFCO Sugar	5	4	23.4091	7	12	7.95121	28	23.6539	0.028586	0.456634	1	Xinjiang Uygur Autonomous Region	26.9512	1	3
989	600740	Shanxi Coking	12	28	23.7651	8	13	8.27512	25	23.7479	0.0501194	0.397767	1	Shanxi Province	29.2751	0	28
990	600746	Jiangsu Sopo	10	0	25.1334	10	14	9	25	22.6827	0.338541	0.133577	1	Jiangsu Province	33	0	0
991	600750	Jiangzhong Pharmaceuticals	6	49	23.6661	8	12	9	25	22.5146	0.0885269	0.235946	1	Jiangxi	29	7	42
993	600761	Anhui Heili	51	31	27.8625	8	13	9	28	23.1774	0.0674808	0.44939	1	Anhui	30	4	27
995	600782	New Steel, Inc	14	16	29.1019	8	12	9	25	24.7959	0.0761342	0.529028	1	Jiangxi	29	0	16
997	600792	Cloud Coal Energy	3	92	22.1308	8	12	9	24	22.5582	-0.00328238	0.449729	1	Yunnan Province	29	0	92
998	600796	Qianjiang Biochemistry	0	0	22.2579	9	14	9.51547	28	22.5936	0.0250757	0.490908	1	Zhejiang Province	32.5155	0	0
999	600800	Bohai Chemical	3	99	22.7941	7	12	7.2233	28	22.3057	0.0385878	0.394811	1	Tianjin	26.2233	34	65
1000	600803	Neo stock	17	80	29.085	10	12	9	29	25.5748	0.0823116	0.639145	0	Hebei Province	31	36	44
1001	600808	Masteel Corporation	126	26	29.9449	8	13	9	28	25.2364	0.0657178	0.589824	1	Anhui	30	6	20
1002	600809	Fenjiu, Shanxi	0	35	22.8397	8	13	8.27512	28	24.1229	0.179928	0.479653	1	Shanxi Province	29.2751	19	16
1005	600815	Xiamen Corporation	5	15	21.7574	8	13	9	27	21.8017	-0.0332587	0.515797	1	Fujian Province	30	7	8
1006	600818	Midway shares	8	67	22.0901	7	12	7.6857	28	20.651	0.0258885	0.262103	0	Shanghai	26.6857	45	22
1007	600819	Flare glass	3	2	24.9582	7	12	7.6857	28	22.695	0.0188213	0.379661	1	Shanghai	26.6857	2	0
1008	600835	Shanghai Mechanical and Electrical	99	43	26.5441	7	12	7.6857	28	24.3399	0.0315116	0.606688	1	Shanghai	26.6857	41	2
1009	600836	Shanghai Elian	0	36	19.9152	7	12	7.6857	27	21.4982	0.0958586	0.418813	0	Shanghai	26.6857	25	11
1010	600839	Sichuan Changhong	159	383	29.4886	8	13	10	28	25.0978	0.00850663	0.724943	1	Sichuan Province	31	254	129
1011	600841	Power Newco	10	8	27.058	7	12	7.6857	28	23.9116	0.0330082	0.597105	1	Shanghai	26.6857	2	6
1012	600844	Danhua Technology	0	0	21.7317	10	14	9	28	21.5361	-0.0560108	0.259382	1	Jiangsu Province	33	0	0
1013	600847	Miles Shares	2	4	16.687	8	11	8.66268	29	20.4695	-0.0124612	0.106165	0	Chongqing	27.6627	0	4
1014	600851	Haixin	0	12	21.7331	7	12	7.6857	28	22.3958	0.0175913	0.195816	1	Shanghai	26.6857	11	1
1016	600862	AVIC Hi-Tech	0	7	23.9835	10	14	9	32	22.6581	0.0854098	0.295074	1	Jiangsu Province	33	1	6
1017	600866	Star Lake Technologies	1	9	23.9228	10	13	9	29	21.6288	0.0430468	0.282104	1	Guangdong Province	32	1	8
1022	600877	Acoustic and Optical Section	13	41	24.5896	8	11	8.66268	34	21.6722	0.0821595	0.249996	1	Chongqing	27.6627	22	19
1023	600879	Aerospace Electronics	5	165	27.3319	7	13	9	35	24.238	0.0176837	0.579965	1	Hubei Province	29	145	20
1027	600889	Nanjing Chemical Fiber	1	4	19.9606	10	14	9	29	21.4708	-0.0905285	0.363439	1	Jiangsu Province	33	2	2
1028	600893	AeroDynamics	12	23	27.665	8	13	8.18674	28	25.2303	0.0135815	0.559426	1	Shaanxi Province	29.1867	19	4
1031	600960	Bohai Automobile	1	7	24.2898	10	14	9.08057	22	22.833	-0.010571	0.361693	1	Shandong Province	33.0806	1	6
1032	600961	Zhuye Group	52	1	23.4326	8	11	9	21	22.4779	0.0416832	0.850005	1	Hunan Province	28	1	0
1033	600963	Yueyang Forest & Paper	7	9	25.3084	8	11	9	21	23.5238	0.0183628	0.465469	1	Hunan Province	28	6	3
1034	600967	Inner Mongolia First Machine	45	6	26.0588	8	12	8	21	24.1758	0.023752	0.66999	1	Inner Mongolia	28	6	0
1035	600980	North Mining Technology	6	56	22.2336	9	9	7	21	20.9461	0.0641857	0.248327	1	Beijing	25	47	9
1036	600984	construction machinery	5	10	24.541	8	13	8.18674	20	23.5913	0.0212728	0.653461	1	Shaanxi Province	29.1867	3	7
1038	600992	Your rope shares	0	7	24.8848	8	12	8	21	21.919	0.00938675	0.557526	1	Guizhou Province	28	2	5
1039	601005	Chongqing Steel	9	9	27.7154	8	11	8.66268	24	24.4844	0.0528978	0.479597	1	Chongqing	27.6627	5	4
1040	601011	Procter & Gamble	19	13	21.0041	7	11	8	18	23.2065	0.00998579	0.413088	0	Heilongjiang Province	26	6	7
1041	601012	LONGi Green Energy	59	8	29.1533	8	13	8.18674	21	25.3055	0.0928411	0.513102	0	Shaanxi Province	29.1867	5	3
1044	601106	China First Heavy	46	18	27.1171	7	11	8	13	24.3685	0.00348591	0.698582	1	Heilongjiang Province	26	9	9
1045	601126	Quartet shares	389	153	26.5685	9	9	7	27	22.7208	0.0613782	0.474443	0	Beijing	25	85	68
1048	601177	Hangtooth Forward	77	8	24.6539	9	14	9.51547	24	22.249	0.0395103	0.558282	1	Zhejiang Province	32.5155	5	3
1049	601208	Tosai Science and Technology	5	58	24.8191	8	13	10	27	22.5325	0.0562889	0.393584	0	Sichuan Province	31	14	44
1051	601218	Jixin Technology	0	7	23.5613	10	14	9	18	22.1128	0.0518924	0.317636	0	Jiangsu Province	33	0	7
1052	601222	Linyang Energy	95	352	24.5744	10	14	9	26	23.7441	0.0454443	0.294144	0	Jiangsu Province	33	144	208
1053	601233	Tongkun Shares	21	35	28.3019	9	14	9.51547	22	24.9674	0.105494	0.483393	0	Zhejiang Province	32.5155	15	20

## Sheet: Excluding green innovation l...
序号	股票代码	公司名称	绿色创新（GI）	数字化转型（DT）	绿色创新能力（GIC）	命令型环境规制（ERA）	市场激励型环境规制（ERB）	公众参与型环境规制（ERC）	企业年龄（Age）	企业规模（Size）	资产收益率（ROA）	资产负债率（Lev）	所有制性质（Nature）	省份	环境规制（ER）	底层数字技术	数字技术应用
1	12	南玻A	57	30	25.2809	10	13	9	37	23.716	0.0782998	0.404872	0	广东省	32	4	26
2	16	深康佳A	77	246	27.5829	10	13	9	41	24.409	0.020231	0.744174	1	广东省	32	61	185
3	19	深粮控股	0	177	22.9824	10	13	9	29	22.7605	0.0568882	0.387596	1	广东省	32	26	151
4	20	深华发A	0	6	20.7589	10	13	9	29	20.3076	0.0109131	0.479568	0	广东省	32	4	2
5	30	富奥股份	6	61	26.6605	7	10	7	28	23.422	0.0523759	0.427218	1	吉林省	24	22	39
6	39	中集集团	120	81	29.9563	10	13	9	29	25.7623	0.0541772	0.630773	1	广东省	32	53	28
7	48	京基智农	0	68	20.7275	10	13	9	27	23.4201	0.0268726	0.827464	0	广东省	32	5	63
9	50	深天马A	36	162	30.1893	10	13	9	38	25.1107	0.0191771	0.566435	1	广东省	32	45	117
11	59	华锦股份	10	3	22.6115	8	12	8.58167	24	24.1926	0.0291815	0.53655	1	辽宁省	28.5817	0	3
12	60	中金岭南	12	8	26.4671	10	13	9	27	24.0412	0.0442366	0.501386	1	广东省	32	8	0
13	68	华控赛格	0	34	21.1782	10	13	9	24	22.1165	-0.0293727	0.836634	1	广东省	32	20	14
15	159	国际实业	0	1	21.0626	7	12	7.95121	22	22.0286	0.00685523	0.386334	0	新疆维吾尔族自治区	26.9512	0	1
18	401	冀东水泥	4	9	24.8027	10	12	9	27	24.8231	0.0693152	0.440104	1	河北省	31	2	7
20	422	湖北宜化	14	5	26.7786	7	13	9	29	23.7614	0.099647	0.809812	1	湖北省	29	0	5
21	423	东阿阿胶	7	103	24.5181	10	14	9.08057	28	23.1767	0.0377462	0.140407	1	山东省	33.0806	10	93
22	425	徐工机械	62	183	30.1971	10	14	9	28	25.424	0.0513248	0.662188	1	江苏省	33	59	124
24	510	新金路	1	4	22.3186	8	13	10	32	21.5009	0.139461	0.374023	0	四川省	31	3	1
25	518	四环生物	1	3	21.0958	10	14	9	29	20.4993	-0.0478807	0.190834	0	江苏省	33	0	3
27	521	长虹美菱	142	151	27.4303	8	13	9	29	23.4439	0.00573337	0.671189	1	安徽省	22	89	62
29	541	佛山照明	10	31	26.3768	10	13	9	29	22.9953	0.0275576	0.35292	1	广东省	32	11	20
33	559	万向钱潮	5	20	26.5768	9	14	9.51547	28	23.5459	0.0416882	0.477766	0	浙江省	32.5155	2	18
34	565	渝三峡A	0	4	21.8466	8	11	8.66268	29	21.1976	0.0443497	0.213528	1	重庆市	27.6627	0	4
35	566	海南海药	0	59	23.9213	6	7	7	29	22.847	-0.191041	0.714827	1	海南省	20	11	48
36	570	苏常柴A	2	7	23.8029	10	14	9	27	22.3044	0.0211777	0.362813	1	江苏省	33	3	4
37	572	海马汽车	0	27	24.5614	6	7	7	28	22.8283	0.0164418	0.445324	0	海南省	20	19	8
38	581	威孚高科	28	25	27.2187	10	14	9	29	24.0544	0.0947187	0.286304	1	江苏省	33	16	9
41	590	启迪药业	0	12	19.9378	8	11	9	28	20.6906	0.036616	0.294996	1	湖南省	28	1	11
42	595	宝塔实业	0	2	21.7403	6	12	7.45124	25	21.033	-0.129654	0.403466	1	宁夏回族自治区	25.4512	2	0
44	619	海螺新材	5	6	24.9502	8	13	9	25	22.4284	-0.0279742	0.518675	1	安徽省	30	0	6
45	623	吉林敖东	0	20	24.1079	7	10	7	28	24.0929	0.0609225	0.138597	0	吉林省	24	2	18
46	629	攀钢钒钛	65	78	26.1529	8	13	10	28	23.0467	0.142554	0.221951	1	四川省	31	5	73
47	630	铜陵有色	27	31	28.8848	8	13	9	29	24.652	0.068261	0.539755	1	安徽省	30	25	6
48	635	英力特	6	2	16.2461	6	12	7.45124	25	21.8403	0.00140549	0.130256	1	宁夏回族自治区	25.4512	2	0
49	636	风华高科	18	69	26.5987	10	13	9	27	23.1054	0.0878222	0.346079	1	广东省	32	46	23
50	637	茂化实华	0	2	22.1036	10	13	9	33	21.7837	0.0287853	0.596505	0	广东省	32	1	1
51	650	仁和药业	0	157	23.3849	8	12	9	25	22.6559	0.115791	0.142011	0	江西省	29	4	153
54	672	上峰水泥	0	41	22.7498	1	11	8	29	23.4396	0.149005	0.402857	0	甘肃省	20	2	39
57	680	山推股份	28	29	26.682	10	14	9.08057	28	23.0978	0.0196294	0.562697	1	山东省	33.0806	17	12
58	698	沈阳化工	4	10	24.8997	8	12	8.58167	28	23.0349	0.0106039	0.591606	1	辽宁省	28.5817	7	3
59	702	正虹科技	0	34	20.474	8	11	9	24	20.6191	-0.369122	0.691089	1	湖南省	28	0	34
63	709	河钢股份	48	3	28.1993	10	12	9	27	26.2181	0.012321	0.749848	1	河北省	31	2	1
64	710	贝瑞基因	0	110	23.5831	8	13	10	24	21.9816	-0.0312133	0.282983	0	四川省	31	110	0
65	717	韶钢松山	43	35	27.8481	10	13	9	32	23.7483	0.0933256	0.468118	1	广东省	32	13	22
66	723	美锦能源	8	9	24.4256	8	13	8.27512	29	24.1044	0.106276	0.514204	0	山西省	29.2751	9	0
67	725	京东方A	782	275	33.1327	9	9	7	28	26.8319	0.067667	0.517767	1	北京市	25	253	22
68	727	冠捷科技	8	22	29.0469	10	14	9	24	24.4464	0.0317955	0.823536	1	江苏省	33	14	8
70	731	四川美丰	10	17	20.7211	8	13	10	27	22.2076	0.149329	0.18259	1	四川省	31	9	8
71	815	美利云	4	78	21.7857	6	12	7.45124	23	21.8582	-0.00524218	0.309574	1	宁夏回族自治区	25.4512	73	5
74	819	岳阳兴长	0	2	19.5472	8	11	9	31	20.8949	0.0611636	0.200164	1	湖南省	28	0	2
75	822	山东海化	5	1	19.6147	10	14	9.08057	23	22.4408	0.10868	0.368316	1	山东省	33.0806	0	1
76	823	超声电子	15	170	26.3523	10	13	9	24	22.8432	0.0529915	0.434909	1	广东省	32	73	97
77	825	太钢不锈	163	8	29.8449	8	13	8.27512	23	24.9369	0.0924314	0.474259	1	山西省	29.2751	2	6
79	848	承德露露	0	17	21.3147	10	12	9	24	21.9784	0.16194	0.318178	0	河北省	31	10	7
80	850	华茂股份	4	39	24.5711	8	13	9	23	22.7602	0.0604615	0.377284	1	安徽省	30	1	38
81	856	冀东装备	6	5	21.6852	10	12	9	23	21.4069	0.00875192	0.794464	1	河北省	31	5	0
82	859	国风新材	9	1	23.3592	8	13	9	23	21.9027	0.0853835	0.171158	1	安徽省	30	0	1
83	868	安凯客车	110	4	23.9713	8	13	9	24	22.0542	-0.0748063	0.912926	1	安徽省	30	2	2
84	869	张裕A	1	17	21.126	10	14	9.08057	24	23.3239	0.0376097	0.206304	0	山东省	33.0806	0	17
85	876	新希望	26	49	26.5744	8	13	10	23	25.6116	-0.0715924	0.649829	0	四川省	31	25	24
88	890	法尔胜	0	11	18.729	10	14	9	28	21.3973	0.0353349	0.886119	0	江苏省	33	0	11
89	898	鞍钢股份	288	52	29.1944	8	12	8.58167	24	25.3034	0.0713553	0.382811	1	辽宁省	28.5817	17	35
91	902	新洋丰	23	36	25.2095	7	13	9	22	23.2987	0.0938125	0.374237	0	湖北省	29	8	28
92	903	云内动力	8	20	26.0116	8	12	9	22	23.4028	0.00513992	0.607464	1	云南省	29	11	9
93	910	大亚圣象	8	29	25.2385	10	14	9	22	22.966	0.065424	0.327679	0	江苏省	33	3	26
94	911	南宁糖业	2	82	22.4753	8	11	8	22	22.7161	-0.00875835	0.911726	1	广西壮族自治区	27	11	71
95	912	泸天化	3	14	24.3627	8	13	10	22	22.9941	0.0466608	0.39322	1	四川省	31	6	8
96	913	钱江摩托	17	13	25.5129	9	14	9.51547	22	22.3553	0.0453008	0.4106	0	浙江省	32.5155	1	12
97	915	华特达因	22	4	23.5942	10	14	9.08057	28	22.0933	0.178964	0.136206	1	山东省	33.0806	3	1
98	919	金陵药业	0	8	22.5773	10	14	9	23	22.2156	0.0343856	0.205298	1	江苏省	33	3	5
99	921	海信家电	35	44	29.4582	10	13	9	29	24.7477	0.0418742	0.721329	1	广东省	32	15	29
100	927	中国铁物	2	20	21.9316	7	12	7.2233	24	24.1147	0.0359249	0.705244	1	天津市	26.2233	11	9
101	929	兰州黄河	0	2	17.4585	7	11	8	28	20.986	0.0182521	0.181805	0	甘肃省	26	1	1
105	960	首钢股份	5	12	27.1464	8	12	9	23	24.4364	0.0741376	0.582178	1	云南省	29	8	4
106	962	锡业股份	6	41	23.9317	6	12	7.45124	22	21.2231	0.0539652	0.20575	1	宁夏回族自治区	25.4512	2	39
107	969	盈峰环境	30	9	26.5244	9	9	7	23	23.0387	0.0257538	0.404743	1	北京市	25	3	6
108	970	安泰科技	16	2	23.9738	9	9	7	22	22.9496	0.0514876	0.360255	1	北京市	25	2	0
109	973	ST中基	3	23	24.6117	10	13	9	33	22.1015	0.0406194	0.292897	1	广东省	32	0	23
110	989	华工科技	3	68	24.3682	8	11	9	22	22.3844	0.0508964	0.245995	0	湖南省	28	11	57
118	2006	ST德豪	10	60	23.482	9	14	9.51547	21	21.6443	0.0411905	0.572265	0	浙江省	32.5155	47	13
119	2009	大族激光	31	96	25.2311	10	14	9	21	22.5516	0.0224507	0.646744	0	江苏省	33	67	29
121	2011	传化智联	19	8	25.9738	9	14	9.51547	20	22.8348	0.0478646	0.802016	0	浙江省	32.5155	6	2
122	2012	盾安环境	4	62	23.8376	9	14	9.51547	23	21.6049	0.0619962	0.255195	0	浙江省	32.5155	30	32
124	2014	中航机电	4	22	24.3774	8	13	9	29	21.8251	0.106697	0.278495	1	安徽省	30	7	15
125	2015	永新股份	1	17	21.8929	10	14	9	29	24.0375	0.0462356	0.708479	0	江苏省	33	11	6
131	2028	七匹狼	35	76	26.7793	7	12	7.6857	21	23.3562	0.0914388	0.382067	0	上海市	26.6857	5	71
132	2029	达安基因	0	199	23.5739	8	13	9	20	23.0642	0.0262933	0.410357	0	福建省	30	16	183
134	2031	苏泊尔	1	23	23.9539	10	13	9	20	22.2593	-0.0894994	0.474773	0	广东省	32	21	2
135	2034	华帝股份	3	3	23.2188	9	14	9.51547	23	23.2628	0.0510557	0.573406	0	浙江省	32.5155	2	1
139	2043	国光电器	2	117	23.787	9	14	9.51547	20	22.4482	0.13129	0.600585	0	浙江省	32.5155	17	100
142	2050	云南能投	10	13	27.9814	9	14	9.51547	20	23.8854	0.0721773	0.523598	0	浙江省	32.5155	13	0
143	2053	德美化工	3	7	20.9572	8	12	9	19	23.0088	0.0275087	0.42738	1	云南省	29	5	2
144	2054	得润电子	1	11	23.7832	10	13	9	19	22.4594	0.0407485	0.472037	0	广东省	32	8	3
145	2057	威尔泰	3	5	24.6811	8	13	9	19	22.3048	0.0499897	0.379636	1	安徽省	30	1	4
146	2066	景兴纸业	5	2	24.3713	9	9	7	20	22.0788	0.0332532	0.695983	1	北京市	25	0	2
147	2067	黑猫股份	6	55	24.5849	9	14	9.51547	20	22.7952	0.0589453	0.292799	0	浙江省	32.5155	22	33
148	2068	*ST凯瑞	8	24	25.6927	8	12	9	20	22.6837	0.0640714	0.521623	1	江西省	29	24	0
149	2073	国轩高科	28	26	25.946	10	14	9.08057	21	23.109	0.0116375	0.565562	0	山东省	33.0806	19	7
150	2075	*ST雪莱	33	63	26.7818	10	14	9	22	23.4573	0.137163	0.374521	0	江苏省	33	20	43
151	2078	苏州固锝	13	24	27.3263	10	14	9.08057	21	24.4783	0.0694163	0.559779	0	山东省	33.0806	21	3
152	2079	中材科技	15	141	24.5747	10	14	9	31	21.8337	0.0726703	0.205219	0	江苏省	33	114	27
154	2082	孚日股份	3	3	23.6897	9	14	9.51547	22	22.1983	0.036867	0.372124	0	浙江省	32.5155	1	2
157	2092	青岛金王	114	26	26.8749	7	12	7.95121	20	25.0148	0.0411546	0.572168	1	新疆维吾尔族自治区	26.9512	21	5
158	2096	山河智能	0	35	24.1006	8	11	9	20	22.0828	0.0133302	0.514891	1	湖南省	28	6	29
159	2098	海翔药业	2	95	24.241	8	13	9	29	21.472	0.0582788	0.51305	0	福建省	30	25	70
160	2099	天康生物	0	2	24.8956	9	14	9.51547	17	22.8052	0.0117043	0.237698	0	浙江省	32.5155	0	2
161	2100	广东鸿图	0	13	24.7913	7	12	7.95121	21	23.5673	-0.0394838	0.54708	1	新疆维吾尔族自治区	26.9512	9	4
163	2106	沃华医药	5	69	25.3102	10	13	9	21	22.6	0.075399	0.283384	1	广东省	32	17	52
164	2107	沧州明珠	0	10	22.964	10	14	9.08057	18	20.8726	0.138941	0.199665	0	山东省	33.0806	3	7
166	2110	威海广泰	12	77	28.5508	8	13	9	20	24.5514	0.0869534	0.493259	1	福建省	30	51	26
167	2111	三变科技	25	35	24.9193	10	14	9.08057	19	22.3891	0.00955015	0.394718	0	山东省	33.0806	29	6
168	2112	罗平锌电	1	12	22.0719	9	14	9.51547	20	20.954	0.0147386	0.668861	1	浙江省	32.5155	0	12
169	2114	东港股份	6	5	19.934	8	12	9	21	21.582	0.0114187	0.362208	1	云南省	29	0	5
171	2121	ST天马	253	560	26.2617	10	13	9	21	22.8372	-0.0803706	0.882514	1	广东省	32	66	494
172	2123	天邦食品	160	277	25.023	8	12	8.58167	23	22.5542	-0.0390841	0.323462	0	辽宁省	28.5817	93	184
173	2124	湘潭电化	0	50	23.9915	9	14	9.51547	20	23.6406	-0.241894	0.799326	0	浙江省	32.5155	34	16
174	2125	银轮股份	2	10	23.4117	8	11	9	21	22.2235	0.0567781	0.542776	1	湖南省	28	5	5
175	2126	TCL中环	59	22	26.701	9	14	9.51547	22	23.2072	0.0220597	0.593458	0	浙江省	32.5155	15	7
176	2129	沃尔核材	6	32	28.6451	7	12	7.2233	22	25.0797	0.0568757	0.465631	1	天津市	26.2233	22	10
177	2130	利欧股份	66	49	26.0999	10	13	9	23	22.7723	0.0753287	0.466882	0	广东省	32	9	40
178	2134	安纳达	11	16	20.7822	7	12	7.2233	33	20.4849	0.0343639	0.459283	1	天津市	26.2233	15	1
179	2136	实益达	4	2	22.629	8	13	9	16	21.0435	0.146785	0.281793	0	安徽省	30	1	1
181	2138	拓邦股份	15	83	26.6463	10	13	9	16	22.9996	0.0872492	0.399482	0	广东省	32	53	30
182	2139	贤丰控股	104	203	27.5096	10	13	9	25	22.9858	0.0595517	0.46738	0	广东省	32	135	68
183	2141	宏达高科	0	3	23.1346	10	13	9	36	21.0561	0.028276	0.390968	0	广东省	32	2	1
185	2145	西部材料	0	1	24.2814	7	11	8	20	23.1382	0.108741	0.377992	0	甘肃省	26	1	0
186	2149	通润装备	2	2	23.934	8	13	8.18674	21	22.475	0.0304573	0.476944	1	陕西省	29.1867	2	0
188	2154	通富微电	7	92	24.0697	9	14	9.51547	20	22.5344	0.0783683	0.30264	0	浙江省	32.5155	8	84
190	2165	莱茵生物	1	2	23.9875	10	14	9	27	22.4175	0.00505355	0.607336	0	江苏省	33	1	1
191	2166	东方锆业	4	2	22.1035	8	11	8	21	21.9047	0.0402532	0.416756	0	广西壮族自治区	27	0	2
192	2167	惠程科技	1	9	23.0207	10	13	9	21	21.4708	0.0712277	0.42172	0	广东省	32	3	6
193	2171	澳洋健康	26	14	28.2275	8	13	9	19	23.3082	0.0457504	0.508218	0	安徽省	30	10	4
194	2175	江特电机	0	40	21.0984	8	11	8	20	20.2396	0.664043	0.473035	0	广西壮族自治区	27	27	13
195	2179	纳思达	24	12	29.3036	9	12	9	19	24.0186	0.0787686	0.410963	1	河南省	30	12	0
196	2180	云海金属	95	189	29.4532	10	13	9	17	24.498	0.0366287	0.578387	0	广东省	32	99	90
198	2185	巴士在线	16	71	28.6701	7	11	8	18	24.1236	0.0573266	0.400679	0	甘肃省	26	58	13
199	2188	中光学	0	28	17.0699	9	14	9.51547	15	19.4866	0.510575	0.818827	0	浙江省	32.5155	8	20
200	2189	成飞集成	2	50	24.9249	9	12	9	26	22.0264	0.043088	0.541135	1	河南省	30	42	8
202	2191	融捷股份	7	114	25.802	10	13	9	25	23.0581	0.10218	0.215659	0	广东省	32	102	12
203	2192	如意集团	0	5	22.3327	10	13	9	23	21.0214	0.0655448	0.473108	0	广东省	32	0	5
204	2199	正威新材	6	91	21.1165	9	14	9.51547	22	20.323	0.0460247	0.348854	0	浙江省	32.5155	60	31
205	2203	大连重工	9	13	26.755	9	14	9.51547	20	24.1921	0.0352485	0.634994	0	浙江省	32.5155	3	10
206	2204	国统股份	69	22	26.8384	8	12	8.58167	28	23.7061	0.00498108	0.672065	1	辽宁省	28.5817	20	2
207	2205	海利得	2	1	22.88	7	12	7.95121	20	22.1121	0.00367693	0.738781	1	新疆维吾尔族自治区	26.9512	1	0
208	2206	达意隆	1	2	24.8853	9	14	9.51547	20	22.6594	0.0836045	0.530402	0	浙江省	32.5155	0	2
209	2209	ST宏达	33	53	22.586	10	13	9	23	21.2742	-0.029318	0.667788	0	广东省	32	27	26
210	2213	大立科技	3	30	19.7852	10	13	9	21	20.3987	0.0256372	0.471482	0	广东省	32	24	6
211	2214	诺普信	7	62	25.0216	9	14	9.51547	20	21.7746	0.0583854	0.113641	0	浙江省	32.5155	54	8
212	2215	三全食品	217	83	23.8001	10	13	9	16	22.7791	0.0380439	0.536758	0	广东省	32	15	68
213	2216	合力泰	0	25	23.3999	9	12	9	20	22.6078	0.0972114	0.50885	0	河南省	30	0	25
214	2217	拓日新能	18	179	28.7186	8	13	9	18	24.1012	0.00376372	0.641603	1	福建省	30	36	143
215	2218	恒康医疗	105	17	23.3703	10	13	9	14	22.6743	0.0277777	0.398605	0	广东省	32	9	8
216	2222	鱼跃医疗	0	8	23.2757	8	13	9	20	21.0436	0.143175	0.0870912	1	福建省	30	4	4
217	2223	三力士	15	133	26.9551	10	14	9	14	23.208	0.123691	0.297405	0	江苏省	33	20	113
219	2226	奥特迅	6	62	25.6418	8	13	9	16	23.4501	0.0785777	0.375504	1	安徽省	30	51	11
222	2233	安妮股份	1	12	21.3999	10	13	9	14	23.35	0.132878	0.150274	0	广东省	32	1	11
224	2237	奥特佳	10	13	27.232	10	14	9.08057	27	23.6892	0.0219721	0.59956	1	山东省	33.0806	1	12
225	2240	歌尔股份	0	4	18.7385	8	13	10	20	22.7093	0.11907	0.298286	0	四川省	31	0	4
227	2246	聚力文化	33	8	24.3914	8	13	10	19	22.2363	0.0211811	0.359187	1	四川省	31	2	6
228	2247	华东数控	0	17	22.724	9	14	9.51547	21	20.7638	0.0774588	0.339301	0	浙江省	32.5155	5	12
230	2249	联化科技	74	37	27.6905	10	13	9	15	23.4415	0.0177515	0.459003	0	广东省	32	25	12
232	2254	海陆重工	7	2	24.547	10	14	9.08057	28	22.8191	0.138441	0.439586	1	山东省	33.0806	0	2
233	2256	利尔化学	1	40	19.2406	10	13	9	26	21.4632	-0.238649	0.40326	0	广东省	32	16	24
236	2263	西仪股份	2	61	22.0928	9	14	9.51547	21	21.809	0.0821408	0.105761	1	浙江省	32.5155	0	61
237	2265	浙富控股	0	1	22.5758	8	12	9	16	21.0095	0.00457634	0.339489	1	云南省	29	0	1
238	2270	东方雨虹	2	35	23.27	10	14	9.08057	19	22.1335	0.102759	0.304426	0	山东省	33.0806	22	13
239	2271	川润股份	14	14	26.3346	9	9	7	23	24.6299	0.0847183	0.463464	0	北京市	25	1	13
240	2272	水晶光电	8	54	23.6181	8	13	10	24	21.8229	0.0194342	0.504263	0	四川省	31	13	41
241	2273	华昌化工	6	102	25.9052	9	14	9.51547	15	23.0092	0.0468952	0.146195	0	浙江省	32.5155	45	57
243	2276	神开股份	5	131	26.7365	9	14	9.51547	25	23.1587	0.0239658	0.601203	1	浙江省	32.5155	45	86
244	2282	天润工业	1	27	23.2176	10	12	9	23	22.0789	0.0592123	0.122595	0	河北省	31	0	27
246	2284	保龄宝	16	234	24.7677	9	14	9.51547	21	22.493	0.00786685	0.536982	0	浙江省	32.5155	15	219
247	2288	宇顺电子	1	46	24.275	10	13	9	22	22.0222	0.0194117	0.547727	0	广东省	32	30	16
248	2289	禾盛新材	13	139	19.0514	10	13	9	14	19.7014	-0.0722584	0.243619	0	广东省	32	32	107
249	2290	星期六	0	3	23.3506	10	14	9	19	21.2148	0.0501427	0.677038	0	江苏省	33	2	1
250	2293	信立泰	0	110	24.3501	10	14	9	14	22.5584	0.114683	0.347566	0	江苏省	33	6	104
252	2295	博云新材	0	9	21.366	10	13	9	16	21.6822	0.0224823	0.510517	0	广东省	32	3	6
253	2297	中电兴发	1	2	22.1979	8	11	9	20	21.6841	0.00831079	0.205106	1	湖南省	28	0	2
255	2302	美盈森	5	47	27.2563	7	12	7.95121	20	24.1251	0.0326759	0.618304	1	新疆维吾尔族自治区	26.9512	13	34
259	2319	理工能科	0	35	19.7431	10	13	9	25	20.3015	-0.0566357	0.838231	0	广东省	32	11	24
260	2322	普利特	26	373	25.4301	9	14	9.51547	14	21.932	0.0212058	0.12719	0	浙江省	32.5155	155	218
261	2324	永太科技	1	27	24.8405	7	12	7.6857	22	22.2531	0.00454903	0.433116	0	上海市	26.6857	8	19
262	2326	富安娜	6	2	25.1786	9	14	9.51547	14	22.9979	0.0341629	0.615951	0	浙江省	32.5155	0	2
264	2328	皇氏集团	0	39	22.9558	7	12	7.6857	24	22.4192	0.0819889	0.378917	0	上海市	26.6857	4	35
265	2329	得利斯	0	96	23.206	8	11	8	20	22.4139	-0.0826917	0.659366	0	广西壮族自治区	27	53	43
266	2330	仙琚制药	0	7	20.0087	10	14	9.08057	18	21.544	0.0193888	0.381576	0	山东省	33.0806	0	7
268	2333	英威腾	12	17	22.4426	10	14	9	28	21.5422	0.0173306	0.205285	0	江苏省	33	12	5
269	2334	科华数据	110	88	26.9213	10	13	9	15	21.9682	0.0459216	0.463536	0	广东省	32	54	34
270	2337	奥普光电	1	50	23.5547	7	12	7.2233	21	21.1878	0.0256279	0.244119	0	天津市	26.2233	38	12
271	2341	巨力索具	1	9	24.0536	10	13	9	19	22.5596	-0.203493	0.619066	0	广东省	32	3	6
272	2342	潮宏基	8	5	23.312	10	12	9	17	22.1655	0.00566383	0.413567	0	河北省	31	4	1
273	2346	泰尔股份	0	19	22.182	7	12	7.6857	14	22.3292	0.0842842	0.322959	0	上海市	26.6857	3	16
274	2347	高乐股份	6	27	23.6018	8	13	9	14	21.678	0.010086	0.471056	0	安徽省	30	24	3
275	2350	漫步者	32	120	23.9869	9	9	7	28	21.9624	0.0343672	0.394957	0	北京市	25	33	87
276	2351	顺丰控股	0	127	24.8394	10	13	9	14	21.7076	0.122344	0.164817	0	广东省	32	28	99
278	2360	神剑股份	1	3	22.7239	8	13	8.27512	15	21.4799	0.0576347	0.304395	0	山西省	29.2751	0	3
279	2361	隆基机械	9	1	24.3587	8	13	9	19	22.21	0.0180739	0.43746	0	安徽省	30	1	0
281	2365	*ST海核	1	5	22.8039	7	13	9	15	21.55	0.0520775	0.143901	0	湖北省	29	3	2
282	2371	伟星新材	24	16	29.408	9	9	7	20	24.159	0.0384282	0.446186	1	北京市	25	15	1
283	2372	中锐股份	25	14	25.1179	9	14	9.51547	14	22.5852	0.190861	0.233196	0	浙江省	32.5155	5	9
284	2378	宏创控股	18	20	24.6214	8	12	9	21	22.2438	0.0357462	0.589285	0	江西省	29	6	14
287	2394	联发股份	0	11	24.3848	10	14	9	19	22.3898	0.0331935	0.286514	0	江苏省	33	2	9
288	2395	双象股份	1	2	22.4275	10	14	9	19	21.4483	0.0244493	0.561807	0	江苏省	33	2	0
291	2404	嘉欣丝绸	0	80	23.1684	9	14	9.51547	22	22.0551	0.0385251	0.499974	0	浙江省	32.5155	12	68
292	2406	远东传动	0	9	23.9231	9	12	9	14	22.2369	0.0517097	0.244235	0	河南省	30	7	2
293	2407	多氟多	12	7	26.1654	9	12	9	17	23.1919	0.106911	0.507086	0	河南省	30	4	3
294	2409	雅克科技	0	2	23.8517	10	14	9	24	22.7106	0.0467484	0.168634	0	江苏省	33	2	0
299	2420	毅昌科技	0	16	23.9989	10	13	9	14	21.4063	0.039677	0.673374	0	广东省	32	5	11
300	2422	科伦药业	84	10	29.1694	8	13	10	19	24.1745	0.0275244	0.552014	0	四川省	31	7	3
302	2428	云南锗业	15	1	22.2555	8	12	9	23	21.5772	0.00964545	0.342149	0	云南省	29	1	0
303	2430	杭氧股份	24	5	26.5684	9	14	9.51547	19	23.4988	0.0794178	0.510487	1	浙江省	32.5155	3	2
304	2434	万里扬	33	55	25.8894	9	14	9.51547	18	23.0261	-0.0749273	0.465693	0	浙江省	32.5155	29	26
305	2436	兴森科技	51	35	25.6254	10	13	9	16	22.8398	0.0737953	0.483768	0	广东省	32	30	5
306	2437	誉衡药业	0	11	23.036	7	11	8	21	22.2698	0.0114665	0.578519	0	黑龙江省	26	4	7
307	2438	江苏神通	4	40	23.645	10	14	9	20	22.2017	0.0577741	0.455176	0	江苏省	33	37	3
308	2442	龙星化工	4	4	23.8887	10	12	9	13	21.7513	0.0613939	0.460984	0	河北省	31	3	1
309	2443	金洲管道	1	17	24.9163	9	14	9.51547	19	22.2135	0.0930238	0.264531	0	浙江省	32.5155	9	8
310	2444	巨星科技	16	89	26.4368	9	14	9.51547	20	23.5744	0.0749583	0.375213	0	浙江省	32.5155	43	46
311	2445	中南文化	1	11	21.1788	10	14	9	13	21.698	0.0784345	0.281173	1	江苏省	33	3	8
312	2449	国星光电	245	31	25.4859	10	13	9	40	22.5602	0.0320974	0.403437	1	广东省	32	15	16
313	2451	摩恩电气	0	68	21.6025	7	12	7.6857	24	21.067	0.0108984	0.407127	0	上海市	26.6857	6	62
314	2452	长高电新	5	52	23.725	8	11	9	15	21.9271	0.0745605	0.371953	0	湖南省	28	12	40
315	2455	百川股份	20	5	23.5758	10	14	9	19	22.6973	0.0323658	0.659794	0	江苏省	33	0	5
321	2476	宝莫股份	4	2	21.1586	10	14	9.08057	25	20.7156	0.018086	0.153566	0	山东省	33.0806	0	2
322	2478	常宝股份	2	8	24.473	10	14	9	13	22.665	0.0209925	0.370736	0	江苏省	33	3	5
323	2480	新筑股份	117	2	24.8799	8	13	10	20	22.5404	-0.0463343	0.604239	1	四川省	31	2	0
324	2481	双塔食品	2	7	22.8859	10	14	9.08057	29	22.0375	0.0718121	0.263112	1	山东省	33.0806	0	7
325	2483	润邦股份	1	16	24.8314	10	14	9	18	22.8151	0.0463702	0.464967	1	江苏省	33	14	2
326	2484	江海股份	9	16	25.2828	10	14	9	19	22.4412	0.0786638	0.222093	0	江苏省	33	0	16
327	2487	大金重工	24	6	24.2917	8	12	8.58167	20	22.6179	0.0868263	0.549033	0	辽宁省	28.5817	2	4
328	2489	浙江永强	4	147	26.0419	9	14	9.51547	14	22.9706	0.0129455	0.620725	0	浙江省	32.5155	11	136
331	2494	华斯股份	1	15	20.7313	10	12	9	12	21.3715	0.00771558	0.192655	0	河北省	31	7	8
332	2496	辉丰股份	74	54	20.9344	10	14	9	22	22.0488	0.0539444	0.410034	0	江苏省	33	0	54
333	2497	雅化集团	2	2	24.9714	8	13	10	20	22.9285	0.108438	0.258701	0	四川省	31	1	1
334	2507	涪陵榨菜	0	89	20.1274	8	11	8.66268	33	22.7708	0.0957526	0.0750647	1	重庆市	27.6627	1	88
335	2508	老板电器	90	50	26.4936	9	14	9.51547	21	23.3556	0.0969932	0.369622	0	浙江省	32.5155	19	31
336	2510	天汽模	1	8	24.7716	7	12	7.2233	25	22.325	-0.0430435	0.610409	0	天津市	26.2233	6	2
338	2513	蓝丰生化	1	4	20.9066	10	14	9	45	21.2702	-0.284263	0.614204	0	江苏省	33	1	3
339	2514	宝馨科技	2	52	22.1947	10	14	9	20	21.0641	0.00994328	0.542094	0	江苏省	33	37	15
340	2516	旷达科技	0	5	22.388	10	14	9	21	22.1276	0.046128	0.151978	0	江苏省	33	2	3
341	2518	科士达	45	136	25.023	10	13	9	28	22.3228	0.0752181	0.373224	0	广东省	32	82	54
342	2521	齐峰新材	0	2	24.1968	10	14	9.08057	20	22.3464	0.0327943	0.292003	0	山东省	33.0806	2	0
343	2522	浙江众成	0	5	22.8845	9	14	9.51547	20	22.0005	0.0393402	0.421823	1	浙江省	32.5155	4	1
344	2523	天桥起重	5	29	24.8803	8	11	9	22	22.2125	0.0146019	0.438451	1	湖南省	28	14	15
345	2526	山东矿机	1	11	23.9973	10	14	9.08057	22	22.0359	0.0189889	0.244797	0	山东省	33.0806	5	6
346	2527	新时达	15	134	26.0845	7	12	7.6857	26	22.5885	0.0262007	0.434933	0	上海市	26.6857	123	11
348	2529	海源复材	3	2	20.7701	8	12	9	18	20.7793	-0.103496	0.29226	0	江西省	29	0	2
349	2531	天顺风能	3	31	24.7116	10	14	9	16	23.4769	0.0830069	0.50001	0	江苏省	33	10	21
354	2538	司尔特	11	113	24.2092	8	13	9	24	22.7371	0.0611905	0.327471	0	安徽省	30	28	85
355	2539	云图控股	9	142	26.2136	8	13	10	26	23.3315	0.0911342	0.663947	0	四川省	31	6	136
357	2541	鸿路钢构	34	10	27.3264	8	13	9	19	23.6976	0.0587508	0.62859	0	安徽省	30	3	7
358	2545	东方铁塔	5	14	23.7529	10	14	9.08057	25	23.1835	0.0343043	0.319845	0	山东省	33.0806	7	7
359	2546	新联电子	26	118	22.9963	10	14	9	18	22.0081	0.061062	0.0792719	0	江苏省	33	68	50
361	2550	千红制药	2	3	23.4586	10	14	9	18	21.6429	0.0742877	0.155572	0	江苏省	33	2	1
362	2552	宝鼎科技	0	2	20.8068	9	14	9.51547	22	20.4796	0.00812419	0.136792	1	浙江省	32.5155	0	2
363	2553	南方精工	0	53	22.6406	10	14	9	23	21.1124	0.132304	0.149894	0	江苏省	33	1	52
365	2557	洽洽食品	3	51	21.4527	8	13	9	20	22.8117	0.115176	0.405847	0	安徽省	30	6	45
366	2560	通达股份	2	29	23.0644	9	12	9	19	22.0124	0.00576478	0.335029	0	河南省	30	1	28
367	2564	天沃科技	7	17	25.7227	10	14	9	20	24.0722	-0.0289138	0.921423	1	江苏省	33	6	11
369	2568	百润股份	1	7	22.9979	7	12	7.6857	24	22.4532	0.117808	0.327834	0	上海市	26.6857	1	6
370	2571	德力股份	0	52	17.3414	8	13	9	19	21.6748	0.00278966	0.433491	0	安徽省	30	1	51
371	2572	索菲亚	7	102	26.6404	10	13	9	18	23.2432	0.0123843	0.522335	0	广东省	32	41	61
372	2576	通达动力	0	8	22.7228	10	14	9	33	21.3781	0.0528994	0.452747	0	江苏省	33	6	2
375	2580	圣阳股份	35	60	23.6966	10	14	9.08057	23	21.6522	0.0135138	0.308378	1	山东省	33.0806	24	36
376	2584	西陇科学	4	92	23.8826	10	13	9	20	22.2759	0.0461327	0.508497	0	广东省	32	20	72
378	2587	奥拓电子	16	254	24.2079	10	13	9	28	21.5332	0.0144214	0.381291	0	广东省	32	96	158
380	2590	万安科技	9	18	24.718	9	14	9.51547	22	22.0846	0.00256827	0.489688	0	浙江省	32.5155	2	16
381	2591	恒大高新	1	40	21.5735	8	12	9	27	20.8214	0.0158722	0.288819	0	江西省	29	3	37
382	2593	日上集团	0	79	24.5855	8	13	9	26	22.3184	0.0216733	0.521937	0	福建省	30	79	0
385	2598	山东章鼓	3	24	23.7146	10	14	9.08057	15	21.5467	0.0474526	0.553434	1	山东省	33.0806	10	14
387	2601	龙佰集团	10	17	28.0441	9	12	9	23	24.5373	0.104463	0.541398	0	河南省	30	1	16
388	2606	大连电瓷	0	12	22.963	8	12	8.58167	18	21.2661	0.0919715	0.213588	0	辽宁省	28.5817	1	11
389	2610	爱康科技	61	84	22.0236	10	14	9	15	22.931	-0.0461631	0.586663	0	江苏省	33	79	5
390	2611	东方精工	0	83	24.0652	10	13	9	25	22.5728	0.0774545	0.393822	0	广东省	32	40	43
391	2612	朗姿股份	0	58	24.3103	9	9	7	15	22.6476	0.0329381	0.471766	0	北京市	25	22	36
392	2613	北玻股份	2	1	24.3604	9	12	9	21	21.6387	0.0238825	0.350053	0	河南省	30	0	1
393	2614	奥佳华	20	54	26.3197	8	13	9	25	22.9495	0.0507108	0.450624	0	福建省	30	35	19
394	2615	哈尔斯	2	44	24.8153	9	14	9.51547	25	21.5693	0.0551313	0.594996	0	浙江省	32.5155	13	31
395	2626	金达威	5	60	23.5067	8	13	9	24	22.4893	0.133703	0.311364	0	福建省	30	0	60
396	2630	华西能源	29	7	22.3251	8	13	10	17	23.1399	-0.0613954	0.837597	0	四川省	31	1	6
398	2632	道明光学	0	26	23.2622	9	14	9.51547	14	22.0032	0.0153183	0.424048	0	浙江省	32.5155	8	18
399	2633	申科股份	4	12	20.0472	9	14	9.51547	25	20.3063	-0.0176237	0.286626	0	浙江省	32.5155	6	6
400	2634	棒杰股份	0	29	21.6373	9	14	9.51547	28	20.8076	0.0509316	0.247347	0	浙江省	32.5155	4	25
401	2637	赞宇科技	13	4	24.4994	9	14	9.51547	21	22.8538	0.0955624	0.480992	0	浙江省	32.5155	4	0
402	2638	勤上股份	16	51	21.0401	10	13	9	27	21.9698	-0.247945	0.216427	0	广东省	32	48	3
403	2639	雪人股份	4	28	24.5857	8	13	9	21	22.257	-0.0261964	0.420604	0	福建省	30	27	1
404	2641	公元股份	18	27	26.3385	9	14	9.51547	28	22.8451	0.0691183	0.393967	0	浙江省	32.5155	17	10
406	2644	佛慈制药	0	1	21.8784	7	11	8	21	21.5786	0.0397593	0.308063	1	甘肃省	26	0	1
407	2646	天佑德酒	0	86	21.4586	5	8	6.77878	16	21.8935	0.0182434	0.163517	0	青海省	19.7788	9	77
408	2648	卫星化学	10	6	27.5109	9	14	9.51547	16	24.6088	0.123485	0.601961	0	浙江省	32.5155	2	4
409	2650	加加食品	4	99	21.4506	8	11	9	25	21.8291	-0.026529	0.123153	0	湖南省	28	8	91
410	2651	利君股份	1	1	22.8906	8	13	10	22	21.855	0.0642986	0.23092	0	四川省	31	1	0
412	2654	万润科技	7	194	24.3681	10	13	9	19	22.147	-0.0850162	0.56114	1	广东省	32	44	150
413	2655	共达电声	25	113	23.6578	10	14	9.08057	20	20.8782	0.0561428	0.465705	0	山东省	33.0806	42	71
414	2660	茂硕电源	15	36	23.2556	10	13	9	15	21.2774	0.0389262	0.587027	1	广东省	32	23	13
415	2661	克明食品	0	9	21.7182	8	11	9	24	22.0789	0.0173661	0.333285	0	湖南省	28	0	9
417	2664	长鹰信质	0	19	24.7366	9	14	9.51547	31	22.6246	0.0301066	0.564887	0	浙江省	32.5155	9	10
418	2666	德联集团	0	42	23.3352	10	13	9	29	22.2306	0.0547788	0.257653	0	广东省	32	0	42
419	2667	鞍重股份	0	1	20.7367	8	12	8.58167	27	20.6717	-0.101055	0.252025	0	辽宁省	28.5817	0	1
420	2669	康达新材	2	4	24.0538	7	12	7.6857	33	22.0392	0.00575055	0.385458	1	上海市	26.6857	2	2
421	2674	兴业科技	5	7	23.0414	8	13	9	29	21.9194	0.0547197	0.296566	0	福建省	30	6	1
422	2677	浙江美大	0	31	22.946	9	14	9.51547	20	21.5801	0.282171	0.172085	0	浙江省	32.5155	8	23
424	2686	亿利达	1	7	24.4675	9	14	9.51547	26	21.7961	0.0103876	0.424465	1	浙江省	32.5155	6	1
425	2687	乔治白	1	10	24.0751	9	14	9.51547	20	21.3881	0.0977509	0.296974	0	浙江省	32.5155	2	8
426	2688	金河生物	2	7	23.7737	8	12	8	31	22.1256	0.0300377	0.336578	0	内蒙古	28	0	7
427	2689	远大智能	1	69	22.646	8	12	8.58167	20	21.4676	0.00570157	0.366047	0	辽宁省	28.5817	69	0
428	2690	美亚光电	7	57	24.9172	8	13	9	21	21.9027	0	0.229778	0	安徽省	30	54	3
429	2691	冀凯股份	0	33	21.7142	10	12	9	18	20.8411	0.0158465	0.207288	0	河北省	31	29	4
431	2694	顾地科技	19	3	23.3631	7	13	9	22	21.4605	-0.285214	0.911622	0	湖北省	29	0	3
432	2698	博实股份	10	175	24.1707	7	11	8	24	22.3129	0.106058	0.378231	0	黑龙江省	26	81	94
433	2701	奥瑞金	0	66	21.8765	9	9	7	24	23.5358	0.0538673	0.534288	0	北京市	25	29	37
434	2702	海欣食品	1	160	21.4616	8	13	9	25	21.1206	-0.0246138	0.463409	0	福建省	30	4	156
435	2703	浙江世宝	0	26	24.05	9	14	9.51547	28	21.4534	0.0123322	0.347212	0	浙江省	32.5155	22	4
436	2716	金贵银业	42	7	19.5455	8	11	9	17	22.1478	0.00359376	0.516194	1	湖南省	28	5	2
437	2719	麦趣尔	0	21	19.7245	7	12	7.95121	19	21.162	0.0104471	0.433566	0	新疆维吾尔族自治区	26.9512	0	21
438	2723	小崧股份	93	19	22.6097	10	13	9	14	21.508	0.00798437	0.442405	0	广东省	32	7	12
440	2725	跃岭股份	5	4	22.3858	9	14	9.51547	23	21.0311	0.00518971	0.235297	0	浙江省	32.5155	0	4
441	2728	特一药业	0	4	22.927	10	13	9	19	21.449	0.0614256	0.389366	0	广东省	32	0	4
442	2730	电光科技	0	56	22.3952	9	14	9.51547	23	21.0349	0.0623678	0.220513	0	浙江省	32.5155	54	2
443	2731	萃华珠宝	0	6	17.6022	8	12	8.58167	17	21.8962	0.0103596	0.608945	0	辽宁省	28.5817	0	6
444	2732	燕塘乳业	0	64	23.153	10	13	9	19	21.2197	0.0949595	0.267355	1	广东省	32	1	63
445	2734	利民股份	9	6	25.6809	10	14	9	25	22.6524	0.0486669	0.581747	0	江苏省	33	4	2
446	2737	葵花药业	0	21	24.9811	7	11	8	16	22.4523	0.135283	0.301689	0	黑龙江省	26	8	13
447	2741	光华科技	7	24	24.0363	10	13	9	41	21.8324	0.0205127	0.478022	0	广东省	32	2	22
448	2743	富煌钢构	29	12	24.1331	8	13	9	17	23.0341	0.0165698	0.692245	0	安徽省	30	12	0
450	2756	永兴材料	4	1	24.9756	9	14	9.51547	21	22.5748	0.141307	0.196592	0	浙江省	32.5155	1	0
451	2760	凤形股份	2	5	23.1463	8	13	9	24	21.1918	0.064267	0.420844	0	安徽省	30	1	4
453	2762	金发拉比	0	41	21.5081	10	13	9	25	20.7906	0.012918	0.0808332	0	广东省	32	21	20
454	2765	蓝黛科技	9	34	24.1522	8	11	8.66268	25	22.1987	0.0552301	0.522647	0	重庆市	27.6627	27	7
457	2774	快意电梯	1	13	22.6739	10	13	9	23	21.5915	0.117721	0.429083	0	广东省	32	12	1
458	2778	中晟高科	0	10	21.5823	10	14	9	23	21.2196	0.0764525	0.605292	1	江苏省	33	9	1
459	2782	可立克	6	14	24.2134	10	13	9	17	21.4533	0.0126588	0.290346	0	广东省	32	8	6
460	2783	凯龙股份	3	9	23.2994	7	13	9	27	22.6416	-0.0714323	0.694386	1	湖北省	29	6	3
461	2787	华源控股	0	7	23.7465	10	14	9	23	21.7747	0.00628247	0.446854	0	江苏省	33	6	1
462	2790	瑞尔特	1	7	23.822	8	13	9	22	21.5293	0.0596544	0.209782	0	福建省	30	2	5
463	2791	坚朗五金	9	58	26.7735	10	13	9	18	23.0231	0.096503	0.495996	0	广东省	32	1	57
466	2801	微光股份	3	25	22.1629	9	14	9.51547	12	21.1834	0.160588	0.156271	0	浙江省	32.5155	19	6
468	2805	丰元股份	5	2	21.136	10	14	9.08057	21	21.3204	0.0291994	0.389822	0	山东省	33.0806	2	0
469	2806	华锋股份	2	30	23.0821	10	13	9	26	21.3724	0.0332207	0.352471	0	广东省	32	13	17
472	2813	路畅科技	2	199	21.0017	10	13	9	15	20.1945	0.00881345	0.34367	0	广东省	32	148	51
474	2816	和科达	0	15	19.8862	10	13	9	12	19.9899	0.0276433	0.127289	0	广东省	32	14	1
476	2819	东方中科	0	26	23.4878	9	9	7	21	22.386	0.0394801	0.181493	1	北京市	25	18	8
477	2820	桂发祥	0	30	18.5628	7	12	7.2233	27	20.8659	0.0184571	0.0865212	1	天津市	26.2233	1	29
478	2823	凯中精密	3	9	24.3367	10	13	9	12	21.989	0.00359421	0.623664	0	广东省	32	2	7
479	2824	和胜股份	1	87	24.1095	10	13	9	16	21.5438	0.0936929	0.489297	0	广东省	32	0	87
480	2825	纳尔股份	0	3	23.4077	7	12	7.6857	16	21.2798	0.0504724	0.343565	0	上海市	26.6857	2	1
482	2827	高争民爆	0	3	22.1638	6	8	7.27586	14	21.1979	0.0462642	0.423833	1	西藏自治区	21.2759	3	0
483	2829	星网宇达	0	49	23.7705	9	9	7	16	21.3982	0.0903838	0.391508	0	北京市	25	38	11
485	2832	比音勒芬	0	14	23.562	10	13	9	18	22.3049	0.128428	0.332421	0	广东省	32	11	3
486	2835	同为股份	1	146	24.6214	10	13	9	17	20.8985	0.0758027	0.303639	0	广东省	32	144	2
487	2837	英维克	44	67	25.6393	10	13	9	16	21.9635	0.0574811	0.464392	0	广东省	32	48	19
489	2840	华统股份	0	15	21.5528	9	14	9.51547	20	22.6885	-0.0345902	0.703679	0	浙江省	32.5155	0	15
490	2843	泰嘉股份	0	6	21.6901	8	11	9	18	20.7369	0.0686774	0.417503	0	湖南省	28	5	1
491	2845	同兴达	7	40	26.9637	10	13	9	17	22.951	0.0436415	0.67034	0	广东省	32	17	23
492	2846	英联股份	0	8	22.9849	10	13	9	15	21.5657	0.0151121	0.635903	0	广东省	32	1	7
493	2847	盐津铺子	1	138	22.9562	8	11	9	16	21.4565	0.0741483	0.575558	0	湖南省	28	3	135
494	2849	威星智能	16	362	23.3456	9	14	9.51547	16	21.2813	0.0351578	0.488903	0	浙江省	32.5155	328	34
495	2850	科达利	27	2	26.5249	10	13	9	25	22.7148	0.0744661	0.366551	0	广东省	32	1	1
496	2851	麦格米特	13	85	27.2227	10	13	9	18	22.5499	0.0664598	0.486288	0	广东省	32	29	56
497	2859	洁美科技	0	65	24.3153	9	14	9.51547	20	22.1193	0.0962997	0.471307	0	浙江省	32.5155	28	37
498	2860	星帅尔	0	3	22.7864	9	14	9.51547	24	21.3647	0.0797507	0.344569	0	浙江省	32.5155	0	3
499	2861	瀛通通讯	0	63	23.9457	7	13	9	11	21.2345	-0.0217994	0.380996	0	湖北省	29	42	21
500	2863	今飞凯达	2	32	24.3783	9	14	9.51547	16	22.4667	0.0238851	0.659486	0	浙江省	32.5155	25	7
501	2865	钧达股份	0	3	24.1685	6	7	7	18	22.5176	-0.0223449	0.733298	0	海南省	20	0	3
503	2869	金溢科技	57	352	23.3455	10	13	9	17	21.7007	-0.0725217	0.145405	0	广东省	32	147	205
506	2873	新天药业	0	6	22.1348	8	12	8	26	21.1449	0.0659955	0.415883	0	贵州省	28	4	2
507	2875	安奈儿	0	54	22.206	10	13	9	20	21.2049	-0.00187149	0.287074	0	广东省	32	0	54
508	2876	三利谱	0	6	24.1122	10	13	9	14	22.076	0.0914541	0.443336	0	广东省	32	0	6
509	2877	智能自控	0	5	21.869	10	14	9	20	21.2718	0.0365594	0.521416	0	江苏省	33	5	0
510	2879	长缆科技	18	16	23.6318	8	11	9	24	21.4778	0.0660127	0.231122	0	湖南省	28	4	12
511	2880	卫光生物	2	3	21.9309	10	13	9	20	21.4182	0.102317	0.107427	1	广东省	32	0	3
512	2881	美格智能	10	274	25.9394	10	13	9	14	21.1305	0.0783607	0.539919	0	广东省	32	239	35
513	2882	金龙羽	0	41	18.613	10	13	9	25	21.8758	0.0162992	0.409143	0	广东省	32	2	39
514	2884	凌霄泵业	0	2	23.3534	10	13	9	28	21.5851	0.204145	0.0952099	0	广东省	32	2	0
515	2885	京泉华	5	21	24.3707	10	13	9	25	21.3491	0.00947389	0.567121	0	广东省	32	11	10
516	2886	沃特股份	0	10	23.3819	10	13	9	20	21.4848	0.0337606	0.431137	0	广东省	32	8	2
518	2898	赛隆药业	2	2	21.5454	10	13	9	19	20.5986	-0.0264407	0.361497	0	广东省	32	2	0
519	2900	哈三联	3	1	24.0898	7	11	8	25	21.8435	0.114068	0.309587	0	黑龙江省	26	1	0
521	2909	集泰股份	0	15	23.109	10	13	9	15	21.3594	0.0268354	0.552847	0	广东省	32	9	6
522	300001	特锐德	108	264	26.7894	10	14	9.08057	17	23.729	0.00879132	0.655108	0	山东省	33.0806	201	63
525	300006	莱美药业	0	12	23.3651	8	11	8.66268	22	21.7972	-0.0361959	0.244176	1	重庆市	27.6627	6	6
528	300011	鼎汉技术	24	80	24.3543	9	9	7	19	21.9462	0.00586633	0.562376	1	北京市	25	78	2
529	300016	北陆药业	0	10	22.6417	9	9	7	29	21.789	0.0375185	0.281866	0	北京市	25	7	3
531	300019	硅宝科技	4	27	23.741	8	13	10	23	21.8096	0.0903278	0.297541	0	四川省	31	6	21
532	300021	大禹节水	27	142	22.8397	7	11	8	16	22.5678	0.0232059	0.675765	0	甘肃省	26	96	46
534	300030	阳普医疗	2	64	22.9897	10	13	9	25	21.3249	0.0108319	0.435399	1	广东省	32	47	17
536	300034	钢研高纳	0	4	24.9294	9	9	7	17	22.3475	0.0650138	0.395531	1	北京市	25	0	4
537	300035	中科电气	15	91	23.9603	8	11	9	17	22.5675	0.0577737	0.61391	0	湖南省	28	91	0
538	300037	新宙邦	10	7	26.1164	10	13	9	13	23.1361	0.1222	0.37361	0	广东省	32	3	4
539	300039	上海凯宝	0	14	24.2982	7	12	7.6857	21	21.934	0.0417518	0.0926466	0	上海市	26.6857	11	3
540	300040	九洲集团	58	98	22.6297	7	11	8	21	22.8653	0.0219659	0.64809	0	黑龙江省	26	11	87
541	300041	回天新材	0	11	24.2219	7	13	9	23	22.1997	0.0513767	0.495421	0	湖北省	29	1	10
542	300043	星辉娱乐	10	129	24.8474	10	13	9	21	22.2284	-0.147437	0.527682	0	广东省	32	70	59
543	300046	台基股份	6	14	20.6592	7	13	9	17	20.8252	0.0386198	0.0689644	0	湖北省	29	1	13
544	300048	合康新能	10	38	23.161	9	9	7	18	21.6334	0.0192601	0.264401	0	北京市	25	9	29
545	300049	福瑞股份	0	75	22.7511	8	12	8	20	21.6494	0.0586389	0.28478	0	内蒙古	28	35	40
548	300056	中创环保	55	4	21.7238	8	13	9	20	20.9825	-0.325131	0.512889	0	福建省	30	4	0
549	300057	万顺新材	1	8	24.4324	10	13	9	23	22.7728	-0.00603561	0.545969	0	广东省	32	2	6
553	300069	金利华电	0	21	19.6207	8	13	8.27512	18	19.9968	-0.0836539	0.422036	0	山西省	29.2751	0	21
554	300072	海新能科	151	2	24.6426	9	9	7	24	23.4159	0.00387674	0.399662	1	北京市	25	2	0
556	300080	易成新能	32	5	25.148	9	12	9	13	23.0544	-0.0270818	0.467095	1	河南省	30	4	1
557	300083	创世纪	15	172	25.4757	10	13	9	18	22.9048	0.0561102	0.646066	0	广东省	32	97	75
558	300086	康芝药业	0	13	21.5501	6	7	7	14	21.6229	0.00429945	0.368125	0	海南省	20	3	10
560	300091	金通灵	6	3	23.6852	10	14	9	13	22.6277	0.00224189	0.510008	1	江苏省	33	3	0
561	300095	华伍股份	4	13	23.6338	8	12	9	20	22.0583	0.0416789	0.394499	0	江西省	29	10	3
562	300099	精准信息	11	98	23.0771	10	14	9.08057	23	21.5251	0.0813585	0.137743	0	山东省	33.0806	93	5
563	300100	双林股份	4	10	24.976	9	14	9.51547	15	22.496	0.0212293	0.60728	0	浙江省	32.5155	1	9
564	300103	达刚控股	5	50	22.0284	8	13	8.18674	19	21.5298	0.0199554	0.387881	0	陕西省	29.1867	43	7
565	300105	龙源技术	59	6	22.7364	10	14	9.08057	23	21.5692	0.00255236	0.221708	1	山东省	33.0806	1	5
566	300107	建新股份	3	11	22.0771	10	12	9	18	21.1875	0.00857652	0.0930855	0	河北省	31	11	0
567	300109	新开源	5	41	23.9121	9	12	9	18	22.107	0.0704018	0.147814	0	河南省	30	38	3
568	300110	华仁药业	10	6	23.8911	10	14	9.08057	20	22.4534	0.0237616	0.566886	1	山东省	33.0806	0	6
569	300111	向日葵	1	4	20.4656	9	14	9.51547	16	20.2638	0.10429	0.350488	0	浙江省	32.5155	4	0
570	300112	万讯自控	3	173	23.5587	10	13	9	12	21.2655	0.0562352	0.283351	0	广东省	32	147	26
572	300115	长盈精密	23	117	29.8286	10	13	9	20	23.5552	-0.0391864	0.655025	0	广东省	32	30	87
573	300116	保力新	0	17	19.212	8	13	8.18674	16	20.3722	-0.193348	0.628809	0	陕西省	29.1867	15	2
574	300118	东方日升	74	69	27.8159	9	14	9.51547	12	24.1097	-0.000504113	0.677338	0	浙江省	32.5155	4	65
575	300119	瑞普生物	0	15	24.7369	7	12	7.2233	20	22.4621	0.0761916	0.240237	0	天津市	26.2233	11	4
576	300120	经纬辉开	6	68	24.0824	7	12	7.2233	22	22.1321	0.0122329	0.365769	0	天津市	26.2233	33	35
577	300121	阳谷华泰	3	2	24.4206	10	14	9.08057	21	21.7005	0.10686	0.27439	0	山东省	33.0806	2	0
579	300123	亚光科技	11	30	24.8662	8	11	9	18	22.7537	-0.155947	0.45933	0	湖南省	28	25	5
580	300124	汇川技术	53	211	29.4228	10	13	9	18	24.0303	0.134819	0.401904	0	广东省	32	165	46
581	300128	锦富技术	0	177	22.9575	10	14	9	17	21.4075	-0.17402	0.529469	1	江苏省	33	131	46
584	300135	宝利国际	6	1	22.1289	10	14	9	19	21.6083	-0.032358	0.521849	0	江苏省	33	0	1
585	300136	信维通信	36	77	28.2155	10	13	9	15	23.2175	0.0429345	0.502198	0	广东省	32	37	40
586	300137	先河环保	2	148	23.3006	10	12	9	25	21.6415	0.0295925	0.152779	0	河北省	31	142	6
587	300138	晨光生物	36	42	23.0116	10	12	9	12	22.5075	0.058873	0.53261	0	河北省	31	5	37
588	300139	晓程科技	2	158	18.01	9	9	7	21	20.9193	0.0774358	0.119858	0	北京市	25	23	135
589	300140	中环装备	12	89	23.0087	8	13	8.18674	20	21.9458	-0.0688484	0.527064	1	陕西省	29.1867	84	5
590	300141	和顺电气	65	44	20.5394	10	14	9	23	20.7483	0.00934591	0.328542	0	江苏省	33	5	39
591	300145	中金环境	9	14	25.9282	9	14	9.51547	30	22.7979	-0.0958288	0.726789	1	浙江省	32.5155	13	1
592	300146	汤臣倍健	6	111	24.587	10	13	9	16	23.2856	0.136227	0.187369	0	广东省	32	36	75
594	300151	昌红科技	0	37	23.2477	10	13	9	20	21.3686	0.0608409	0.37137	0	广东省	32	21	16
595	300152	科融环境	22	37	19.3954	10	12	9	18	20.5672	-0.311549	0.427554	0	河北省	31	3	34
596	300153	科泰电源	59	308	20.9597	7	12	7.6857	19	21.0549	0.00717059	0.447645	0	上海市	26.6857	91	217
597	300154	瑞凌股份	6	21	22.7827	10	13	9	18	21.4852	0.055057	0.219288	0	广东省	32	10	11
600	300160	秀强股份	7	36	23.7589	10	14	9	20	21.3626	0.0723857	0.374902	1	江苏省	33	12	24
601	300161	华中数控	20	137	26.2516	7	13	9	21	21.9466	0.0124128	0.463099	0	湖北省	29	89	48
602	300162	雷曼光电	43	38	23.6645	10	13	9	17	21.1351	0.0315101	0.561146	0	广东省	32	25	13
603	300163	先锋新材	1	49	19.1685	9	14	9.51547	18	20.3509	-0.00562969	0.137438	0	浙江省	32.5155	1	48
604	300165	天瑞仪器	9	36	24.7203	10	14	9	15	21.8994	-0.0228131	0.485518	0	江苏省	33	32	4
605	300171	东富龙	38	7	25.9839	7	12	7.6857	28	22.9995	0.0909819	0.540212	0	上海市	26.6857	4	3
606	300173	福能东方	0	123	24.4144	10	13	9	24	22.2896	-0.0677771	0.719136	1	广东省	32	114	9
607	300174	元力股份	6	4	23.1897	8	13	9	22	21.9231	0.0530937	0.353221	0	福建省	30	0	4
609	300179	四方达	0	1	22.3861	9	12	9	24	20.8867	0.0781831	0.203105	0	河南省	30	1	0
611	300181	佐力药业	0	12	23.0742	9	14	9.51547	21	21.7343	0.0698495	0.278445	0	浙江省	32.5155	0	12
612	300192	科德教育	0	59	20.4217	10	14	9	18	20.8559	-0.394922	0.417542	0	江苏省	33	42	17
613	300193	佳士科技	1	19	23.2338	10	13	9	16	21.7487	0.072456	0.188974	0	广东省	32	1	18
615	300195	长荣股份	2	77	23.575	7	12	7.2233	26	22.6124	0.00594822	0.576369	0	天津市	26.2233	27	50
617	300199	翰宇药业	0	21	24.0825	10	13	9	18	22.0859	0.00727929	0.578134	0	广东省	32	3	18
618	300303	聚飞光电	122	21	24.7025	10	13	9	16	22.3238	0.0559693	0.413184	0	广东省	32	9	12
619	300304	云意电气	7	31	24.466	10	14	9	14	21.8618	0.0790603	0.20582	0	江苏省	33	14	17
620	300305	裕兴股份	2	7	22.0686	10	14	9	17	21.4756	0.113692	0.143215	0	江苏省	33	2	5
621	300306	远方信息	11	218	24.1446	9	14	9.51547	18	21.2534	0.0622525	0.115146	0	浙江省	32.5155	193	25
622	300307	慈星股份	2	88	23.709	9	14	9.51547	18	22.1231	0.0181073	0.353324	0	浙江省	32.5155	21	67
624	300314	戴维医疗	0	8	22.6559	9	14	9.51547	29	20.8681	0.0693897	0.143059	0	浙江省	32.5155	8	0
625	300316	晶盛机电	73	27	26.6063	9	14	9.51547	15	23.5496	0.102362	0.578502	0	浙江省	32.5155	21	6
626	300317	珈伟新能	29	50	20.8103	10	13	9	28	21.7895	-0.0837572	0.408781	0	广东省	32	5	45
627	300318	博晖创新	0	2	23.1852	9	9	7	20	22.0289	-0.137069	0.747225	0	北京市	25	0	2
628	300319	麦捷科技	0	148	24.5739	10	13	9	20	22.462	0.0554997	0.326763	1	广东省	32	115	33
631	300328	宜安科技	1	35	24.1491	10	13	9	28	21.5102	-0.0980282	0.433907	1	广东省	32	30	5
632	300329	海伦钢琴	1	35	21.5065	9	14	9.51547	20	21.0493	-0.0584662	0.338806	0	浙江省	32.5155	9	26
633	300331	苏大维格	2	58	24.7086	10	14	9	20	22.0017	-0.100471	0.441763	0	江苏省	33	50	8
634	300340	科恒股份	6	14	25.0755	10	13	9	21	22.2107	0.00326353	0.840358	0	广东省	32	5	9
636	300342	天银机电	0	17	24.287	10	14	9	19	21.5405	0.0440865	0.315544	1	江苏省	33	17	0
637	300343	联创股份	7	121	23.4001	10	14	9.08057	18	21.3634	0.176946	0.420063	0	山东省	33.0806	12	109
638	300344	立方数科	3	111	19.9349	9	9	7	22	20.6054	0.0279654	0.285545	0	北京市	25	89	22
639	300345	华民股份	0	27	18.6762	8	11	9	26	20.1668	0.00792245	0.105742	0	湖南省	28	7	20
640	300351	永贵电器	2	23	24.5133	9	14	9.51547	31	21.7081	0.0447717	0.198982	0	浙江省	32.5155	18	5
641	300354	东华测试	1	60	22.3301	10	14	9	28	20.1168	0.146754	0.0928147	0	江苏省	33	42	18
642	300357	我武生物	0	33	23.9088	9	14	9.51547	19	21.3818	0.16889	0.0700617	0	浙江省	32.5155	33	0
643	300358	楚天科技	72	90	27.3809	8	11	9	19	23.0207	0.0575138	0.630022	0	湖南省	28	83	7
646	300368	汇金股份	16	222	21.5485	10	12	9	16	22.022	0.0113028	0.733787	1	河北省	31	90	132
648	300374	中铁装配	6	12	19.8126	9	9	7	15	21.8603	-0.115805	0.624167	1	北京市	25	12	0
649	300375	鹏翎股份	0	5	23.6656	7	12	7.2233	33	21.656	0.0245498	0.255777	0	天津市	26.2233	0	5
650	300381	溢多利	3	1	24.6951	10	13	9	30	22.2229	-0.0190685	0.319631	0	广东省	32	1	0
651	300385	雪浪环境	90	1	23.2995	10	14	9	20	22.011	0.0424612	0.685201	1	江苏省	33	1	0
653	300389	艾比森	4	41	24.7566	10	13	9	20	21.7177	0.0110144	0.550431	0	广东省	32	29	12
654	300390	天华超净	8	17	23.4251	10	14	9	24	22.5568	0.199985	0.350297	0	江苏省	33	15	2
655	300391	康跃科技	0	3	22.8865	10	14	9.08057	20	22.1618	0.0378055	0.61815	0	山东省	33.0806	3	0
657	300400	劲拓股份	4	36	22.8105	10	13	9	17	20.9318	0.0570793	0.384687	0	广东省	32	30	6
658	300401	花园生物	0	3	22.963	9	14	9.51547	21	21.9832	0.14467	0.353603	0	浙江省	32.5155	0	3
659	300403	汉宇集团	23	14	23.2273	10	13	9	19	21.5258	0.102842	0.249223	0	广东省	32	2	12
660	300405	科隆股份	1	2	22.0529	8	12	8.58167	19	21.2187	0.00939175	0.518586	0	辽宁省	28.5817	2	0
661	300407	凯发电气	9	27	24.0023	7	12	7.2233	21	21.7636	0.0235917	0.485498	0	天津市	26.2233	18	9
662	300408	三环集团	10	66	27.3082	10	13	9	29	23.6475	0.108126	0.130423	0	广东省	32	44	22
664	300410	正业科技	12	65	24.8043	10	13	9	24	21.4616	0.0608447	0.643774	1	广东省	32	24	41
665	300412	迦南科技	19	18	23.7499	9	14	9.51547	13	21.562	0.0378851	0.486585	0	浙江省	32.5155	5	13
666	300414	中光防雷	14	60	23.3363	8	13	10	17	20.8686	0.0183532	0.201521	0	四川省	31	39	21
668	300416	苏试试验	1	3	24.7501	10	14	9	14	22.0507	0.0585685	0.509649	0	江苏省	33	3	0
669	300417	南华仪器	4	16	21.3829	10	13	9	25	20.1037	0.0227526	0.0746603	0	广东省	32	16	0
670	300420	五洋停车	3	22	24.5411	10	14	9	20	22.0956	-0.0454456	0.373361	0	江苏省	33	18	4
671	300423	昇辉科技	10	197	23.4772	10	14	9.08057	18	22.7764	0.0268064	0.462971	0	山东省	33.0806	118	79
672	300424	航新科技	2	31	24.0883	10	13	9	16	21.5094	0.0100456	0.660553	0	广东省	32	29	2
673	300425	中建环能	119	33	22.9375	8	13	10	19	22.0567	0.0485131	0.43078	1	四川省	31	3	30
674	300427	红相股份	59	151	23.9195	8	13	9	16	22.0809	-0.16328	0.565391	0	福建省	30	109	42
676	300429	强力新材	0	15	23.7289	10	14	9	24	21.9806	0.0315065	0.408069	0	江苏省	33	4	11
677	300430	诚益通	6	41	23.5389	9	9	7	18	21.7804	0.0360268	0.352178	0	北京市	25	37	4
678	300432	富临精工	0	13	24.5669	8	13	10	24	22.3763	0.0764284	0.515284	0	四川省	31	2	11
680	300434	金石亚药	0	9	23.2224	8	13	10	17	21.7414	0.0238802	0.218963	0	四川省	31	0	9
681	300435	中泰股份	13	16	21.9206	9	14	9.51547	15	22.0884	0.0626916	0.355235	0	浙江省	32.5155	6	10
682	300436	广生堂	0	40	22.4963	8	13	9	20	21.0926	-0.023614	0.274352	0	福建省	30	0	40
683	300437	清水源	5	29	21.8974	9	12	9	26	21.9999	0.022461	0.541713	0	河南省	30	7	22
684	300438	鹏辉能源	27	81	26.3715	10	13	9	20	22.8641	0.0214766	0.65282	0	广东省	32	22	59
685	300439	美康生物	1	15	24.7656	9	14	9.51547	18	22.0023	0.0529204	0.334647	0	浙江省	32.5155	11	4
686	300442	普丽盛	1	2	22.1981	7	12	7.6857	14	20.9869	-0.00992139	0.636007	0	上海市	26.6857	1	1
687	300443	金雷股份	0	1	22.781	10	14	9.08057	15	21.9979	0.138758	0.0907067	0	山东省	33.0806	1	0
688	300444	双杰电气	4	200	24.2899	9	9	7	19	21.9455	-0.0388436	0.644007	0	北京市	25	47	153
689	300445	康斯特	6	64	23.3148	9	9	7	17	20.7545	0.0688492	0.0903149	0	北京市	25	58	6
691	300447	全信股份	0	7	23.1155	10	14	9	20	21.6444	0.068858	0.302292	0	江苏省	33	0	7
692	300450	先导智能	60	30	28.8768	10	14	9	19	23.9013	0.0660276	0.605466	0	江苏省	33	11	19
694	300453	三鑫医疗	0	5	23.4389	8	12	9	24	21.064	0.122195	0.303864	0	江西省	29	0	5
698	300460	惠伦晶体	3	87	22.49	10	13	9	19	21.4166	0.0583788	0.395716	0	广东省	32	58	29
699	300462	华铭智能	1	136	24.299	7	12	7.6857	20	21.5413	-0.083772	0.336454	0	上海市	26.6857	69	67
701	300464	星徽股份	0	144	24.2567	10	13	9	27	21.6989	-0.574264	0.817737	0	广东省	32	9	135
703	300470	中密控股	1	34	22.9809	8	13	10	28	21.7048	0.107802	0.153154	1	四川省	31	28	6
704	300471	厚普股份	8	164	22.7823	8	13	10	16	21.5038	0.00555635	0.49993	0	四川省	31	158	6
705	300472	新元科技	7	151	23.428	8	12	9	18	21.2372	-0.178376	0.468472	0	江西省	29	114	37
706	300473	德尔股份	10	9	25.4664	8	12	8.58167	17	22.2624	0.00516705	0.54252	0	辽宁省	28.5817	9	0
707	300475	香农芯创	0	22	19.0835	8	13	9	23	22.1945	0.0508623	0.637668	0	安徽省	30	11	11
708	300477	合纵科技	1	49	23.8812	9	9	7	24	22.3532	0.0208629	0.542527	0	北京市	25	28	21
709	300478	杭州高新	2	15	20.6223	9	14	9.51547	17	19.8351	0.0358848	0.798106	0	浙江省	32.5155	10	5
710	300480	光力科技	14	112	23.798	9	12	9	27	21.2633	0.0698494	0.214294	0	河南省	30	110	2
711	300481	濮阳惠成	0	9	23.2984	9	12	9	19	21.4724	0.119321	0.0569555	0	河南省	30	0	9
713	300483	首华燃气	8	2	22.7778	7	12	7.6857	18	22.8299	0.0168558	0.456548	0	上海市	26.6857	1	1
714	300484	蓝海华腾	7	17	22.1115	10	13	9	15	20.6852	0.0678444	0.333297	0	广东省	32	10	7
715	300485	赛升药业	1	2	23.2647	9	9	7	22	21.9475	0.11616	0.0348489	0	北京市	25	2	0
716	300486	东杰智能	3	103	23.1452	8	13	8.27512	26	21.799	0.0247775	0.476887	1	山西省	29.2751	55	48
717	300487	蓝晓科技	2	7	23.4947	8	13	8.18674	20	21.8561	0.0983889	0.323828	0	陕西省	29.1867	1	6
718	300488	恒锋工具	0	2	22.4031	9	14	9.51547	24	21.1102	0.105201	0.184149	0	浙江省	32.5155	0	2
719	300490	华自科技	49	112	25.2179	8	11	9	12	22.3123	0.00926054	0.480084	0	湖南省	28	52	60
720	300491	通合科技	26	98	23.0556	10	12	9	23	20.9692	0.0253088	0.242203	0	河北省	31	10	88
721	300501	海顺新材	0	1	21.751	7	12	7.6857	16	21.5404	0.0481568	0.299706	0	上海市	26.6857	1	0
722	300502	新易盛	0	52	24.1953	8	13	10	13	22.3052	0.13608	0.186157	0	四川省	31	31	21
723	300503	昊志机电	1	61	23.8941	10	13	9	15	21.6824	0.0619354	0.479192	0	广东省	32	37	24
724	300507	苏奥传感	3	23	21.797	10	14	9	28	21.4803	0.0625291	0.17928	0	江苏省	33	20	3
725	300509	新美星	15	14	22.9575	10	14	9	18	21.3764	0.0354592	0.645032	0	江苏省	33	8	6
727	300512	中亚股份	13	194	23.0276	9	14	9.51547	22	21.5387	0.0583843	0.319984	0	浙江省	32.5155	110	84
728	300515	三德科技	5	78	22.2835	8	11	9	17	20.6139	0.100806	0.278178	0	湖南省	28	47	31
729	300516	久之洋	2	6	22.8528	7	13	9	20	21.1461	0.0511647	0.218969	1	湖北省	29	6	0
730	300519	新光药业	0	6	20.2909	9	14	9.51547	23	20.6533	0.122565	0.092435	0	浙江省	32.5155	0	6
731	300521	爱司凯	2	5	21.0989	10	13	9	15	20.2142	0.00832734	0.136446	0	广东省	32	2	3
732	300522	世名科技	2	2	22.6289	10	14	9	20	20.6535	0.100052	0.1457	0	江苏省	33	2	0
733	300527	中船应急	3	5	23.9602	7	13	9	14	22.2035	0.0156159	0.334934	1	湖北省	29	2	3
735	300530	达志科技	0	6	23.7285	8	11	9	19	21.3302	-0.0686162	0.89762	1	湖南省	28	1	5
736	300534	陇神戎发	0	3	19.0493	7	11	8	19	20.5298	-0.00764268	0.110715	1	甘肃省	26	3	0
737	300535	达威股份	1	8	22.4265	8	13	10	18	20.9681	0.0514218	0.252292	0	四川省	31	6	2
738	300539	横河精密	0	5	21.9325	9	14	9.51547	20	20.8199	0.0196077	0.538863	0	浙江省	32.5155	2	3
740	300543	朗科智能	4	189	24.0127	10	13	9	20	21.5408	0.0471803	0.54382	0	广东省	32	95	94
741	300545	联得装备	1	6	24.256	10	13	9	19	21.6428	0.00766378	0.428295	0	广东省	32	0	6
743	300547	川环科技	0	6	22.4796	8	13	10	19	20.8219	0.0951266	0.153627	0	四川省	31	0	6
744	300553	集智股份	0	26	21.5809	9	14	9.51547	17	20.1108	0.0438583	0.340802	0	浙江省	32.5155	26	0
748	300562	乐心医疗	7	182	24.9727	10	13	9	19	21.308	-0.000153276	0.41633	0	广东省	32	147	35
749	300563	神宇股份	0	110	21.4846	10	14	9	18	20.9569	0.0551754	0.257608	0	江苏省	33	78	32
750	300565	科信技术	18	115	23.6088	10	13	9	20	21.1633	-0.0777232	0.639084	0	广东省	32	92	23
751	300566	激智科技	0	16	23.788	9	14	9.51547	14	21.9786	0.0364238	0.508686	0	浙江省	32.5155	3	13
752	300567	精测电子	96	43	27.1736	7	13	9	15	22.5229	0.0231255	0.414237	0	湖北省	29	38	5
753	300568	星源材质	6	8	24.5214	10	13	9	18	22.7536	0.0374405	0.424655	0	广东省	32	0	8
755	300570	太辰光	2	40	22.8053	10	13	9	21	21.0247	0.0522455	0.113523	0	广东省	32	33	7
756	300572	安车检测	1	41	22.5598	10	13	9	15	21.7408	0.0060112	0.202163	0	广东省	32	28	13
759	300576	容大感光	1	2	22.1383	10	13	9	25	20.884	0.0340844	0.481846	0	广东省	32	0	2
760	300577	开润股份	1	40	23.0766	8	13	9	12	21.9797	0.0491487	0.507129	0	安徽省	30	11	29
761	300580	贝斯特	0	65	22.8086	10	14	9	24	21.8126	0.0670465	0.34317	0	江苏省	33	39	26
762	300581	晨曦航空	0	12	22.7841	8	13	8.18674	21	20.6541	0.0286356	0.201106	0	陕西省	29.1867	6	6
765	300585	奥联电子	0	9	22.3162	10	14	9	20	20.6457	0.0358686	0.235931	0	江苏省	33	4	5
766	300586	美联新材	0	4	22.5897	10	13	9	21	21.6512	0.041535	0.383505	0	广东省	32	0	4
767	300587	天铁股份	0	6	23.0578	9	14	9.51547	18	22.1299	0.0781054	0.359535	0	浙江省	32.5155	0	6
769	300590	移为通信	10	229	23.9786	7	12	7.6857	12	21.3995	0.0790993	0.213788	0	上海市	26.6857	203	26
772	300595	欧普康视	0	8	21.5059	8	13	9	21	21.8126	0.199028	0.1468	0	安徽省	30	6	2
773	300596	利安隆	4	6	24.6	7	12	7.2233	18	22.442	0.0764097	0.529184	0	天津市	26.2233	3	3
774	300599	雄塑科技	5	10	23.1845	10	13	9	18	21.7848	0.0384154	0.21447	0	广东省	32	0	10
775	300700	岱勒新材	1	3	21.1554	8	11	9	12	20.8143	-0.0729629	0.585388	0	湖南省	28	0	3
776	300701	森霸传感	1	120	20.7447	9	12	9	16	20.5328	0.151924	0.100426	0	河南省	30	73	47
777	300703	创源股份	0	102	24.0155	9	14	9.51547	20	21.0393	0.010762	0.475797	0	浙江省	32.5155	7	95
778	300705	九典制药	0	3	24.9321	8	11	9	20	21.2802	0.11703	0.370093	0	湖南省	28	1	2
779	300706	阿石创	0	2	21.039	8	13	9	19	20.9572	0.0207236	0.365704	0	福建省	30	2	0
782	600006	东风汽车	121	29	26.4924	7	13	9	22	23.7131	0.0192243	0.58268	1	湖北省	29	7	22
783	600010	包钢股份	43	14	28.9314	8	12	8	22	25.7203	0.0214071	0.566104	1	内蒙古	28	8	6
784	600022	山东钢铁	195	13	28.8286	10	14	9.08057	21	25.0075	0.0408243	0.550714	1	山东省	33.0806	5	8
785	600031	三一重工	231	94	31.6502	9	9	7	21	25.6545	0.0889578	0.530191	0	北京市	25	34	60
787	600055	万东医疗	6	45	23.6256	9	9	7	24	21.7797	0.0626793	0.129668	0	北京市	25	38	7
788	600059	古越龙山	0	58	21.3821	9	14	9.51547	24	22.5508	0.0322585	0.131147	1	浙江省	32.5155	17	41
790	600063	皖维高新	23	14	26.2974	8	13	9	24	23.1789	0.083918	0.454445	1	安徽省	30	12	2
791	600066	宇通客车	345	92	29.399	9	12	9	28	24.1942	0.0194464	0.523	0	河南省	30	57	35
793	600071	凤凰光学	1	52	23.8959	8	12	9	24	21.3371	0.000836853	0.670802	1	江西省	29	38	14
794	600072	中船科技	1	17	24.6351	7	12	7.6857	24	22.7842	0.0102603	0.454427	1	上海市	26.6857	9	8
795	600073	上海梅林	1	56	23.5792	7	12	7.6857	24	23.4298	-0.00681792	0.552443	1	上海市	26.6857	0	56
796	600075	新疆天业	25	48	26.8303	7	12	7.95121	24	23.5095	0.0986105	0.388988	1	新疆维吾尔族自治区	26.9512	15	33
798	600080	金花股份	0	5	21.4927	8	13	8.18674	25	21.3493	-0.0097105	0.114411	0	陕西省	29.1867	3	2
800	600084	中葡股份	0	72	17.4517	7	12	7.95121	24	21.5739	0.00716395	0.0835121	1	新疆维吾尔族自治区	26.9512	0	72
802	600089	特变电工	13	63	29.226	7	12	7.95121	28	25.5624	0.0776652	0.549183	0	新疆维吾尔族自治区	26.9512	10	53
803	600096	云天化	4	50	24.6032	8	12	9	24	24.6962	0.079162	0.762943	1	云南省	29	14	36
804	600099	林海股份	6	8	21.0932	10	14	9	24	20.3489	0.0138342	0.284033	1	江苏省	33	2	6
805	600103	青山纸业	0	12	23.8183	8	13	9	28	22.408	0.0383148	0.267788	1	福建省	30	8	4
806	600110	诺德股份	1	8	23.5808	7	10	7	27	22.8872	0.0465328	0.558882	0	吉林省	24	6	2
807	600111	北方稀土	5	4	25.4571	8	12	8	24	24.2702	0.161633	0.446128	1	内蒙古	28	2	2
809	600127	金健米业	1	44	20.6593	8	11	9	23	21.477	-0.0181217	0.6356	1	湖南省	28	0	44
811	600135	乐凯胶片	63	2	23.5041	10	12	9	23	21.9268	0.0171154	0.208251	1	河北省	31	0	2
812	600137	浪莎股份	0	62	19.9896	8	13	10	25	20.3193	0.0302171	0.214402	0	四川省	31	2	60
814	600143	金发科技	48	24	28.1284	10	13	9	28	24.6007	0.0342995	0.653845	0	广东省	32	12	12
815	600149	廊坊发展	0	4	16.5598	10	12	9	28	20.2932	0.0166366	0.594643	1	河北省	31	0	4
816	600152	维科技术	0	133	24.8487	9	14	9.51547	28	22.1178	-0.0319854	0.507824	0	浙江省	32.5155	10	123
817	600156	华升股份	0	6	20.8627	8	11	9	23	20.9596	-0.0667522	0.495858	1	湖南省	28	0	6
820	600165	新日恒力	0	3	21.0828	6	12	7.45124	23	21.9661	-0.00864213	0.647007	0	宁夏回族自治区	25.4512	0	3
821	600169	太原重工	71	9	26.6901	8	13	8.27512	23	24.1629	0.00556804	0.813306	1	山西省	29.2751	8	1
822	600171	上海贝岭	56	174	24.628	7	12	7.6857	23	22.2623	0.158264	0.145698	1	上海市	26.6857	110	64
823	600172	黄河旋风	9	33	23.9774	9	12	9	23	23.0936	0.0040207	0.695223	0	河南省	30	21	12
825	600178	东安动力	17	4	25.7281	7	11	8	23	22.8884	0.0112682	0.576289	1	黑龙江省	26	3	1
826	600183	生益科技	21	64	28.0516	10	13	9	36	23.9191	0.119708	0.391506	1	广东省	32	46	18
827	600184	光电股份	0	15	24.5403	7	13	9	21	22.2544	0.0135161	0.471039	1	湖北省	29	6	9
828	600192	长城电工	0	25	24.2192	7	11	8	23	22.2669	-0.03132	0.630926	1	甘肃省	26	5	20
831	600197	伊力特	0	24	22.3783	7	12	7.95121	22	22.321	0.0650239	0.229725	1	新疆维吾尔族自治区	26.9512	12	12
832	600200	江苏吴中	0	10	22.0442	10	14	9	27	22.0472	0.00549205	0.500596	0	江苏省	33	4	6
834	600206	有研新材	10	34	24.6276	9	9	7	22	22.3122	0.0511714	0.248062	1	北京市	25	22	12
836	600213	亚星客车	6	8	23.538	10	14	9	23	21.8856	-0.00540273	0.971907	1	江苏省	33	6	2
838	600218	全柴动力	6	2	25.0477	8	13	9	23	22.5235	0.0236214	0.48705	1	安徽省	30	0	2
839	600219	南山铝业	9	55	28.9018	10	14	9.08057	28	24.8692	0.0588729	0.247784	1	山东省	33.0806	31	24
840	600220	江苏阳光	0	3	20.6508	10	14	9	22	22.28	0.0238761	0.509893	0	江苏省	33	3	0
841	600222	太龙药业	0	9	24.0163	9	12	9	23	22.054	0.0017915	0.530195	1	河南省	30	2	7
842	600230	沧州大化	1	2	21.7384	10	12	9	23	22.6907	0.0277806	0.426769	1	河北省	31	2	0
843	600231	凌钢股份	9	14	25.1401	8	12	8.58167	27	23.5916	0.0521715	0.4746	1	辽宁省	28.5817	1	13
847	600237	铜峰电子	12	40	22.7296	8	13	9	25	21.275	0.0289848	0.30929	1	安徽省	30	4	36
848	600243	青海华鼎	0	1	21.3773	5	8	6.77878	23	21.3394	-0.056404	0.410541	0	青海省	19.7788	0	1
849	600249	两面针	0	14	21.1841	8	11	8	27	21.6494	0.00367058	0.15625	1	广西壮族自治区	27	5	9
850	600251	冠农股份	2	182	19.932	7	12	7.95121	22	22.6868	0.0444616	0.558516	1	新疆维吾尔族自治区	26.9512	44	138
852	600255	鑫科材料	1	6	24.1127	8	13	9	23	21.9368	0.0232541	0.548056	0	安徽省	30	6	0
853	600262	北方股份	4	6	22.6019	8	12	8	22	21.6545	0.037355	0.457508	1	内蒙古	28	5	1
854	600267	海正药业	15	30	26.1683	9	14	9.51547	23	23.6872	0.0263561	0.620862	1	浙江省	32.5155	5	25
855	600268	国电南自	114	363	26.5415	10	14	9	22	22.9536	0.0470419	0.618003	1	江苏省	33	69	294
856	600273	嘉化能源	6	7	25.151	9	14	9.51547	23	23.2109	0.150264	0.249992	0	浙江省	32.5155	1	6
858	600282	南钢股份	59	274	29.2738	10	14	9	22	24.7785	0.0709726	0.529561	0	江苏省	33	62	212
859	600285	羚锐制药	5	33	23.7712	9	12	9	22	22.0564	0.0955685	0.397173	0	河南省	30	1	32
861	600298	安琪酵母	7	53	26.5723	7	13	9	23	23.3219	0.0982834	0.464434	1	湖北省	29	4	49
863	600300	维维股份	0	103	18.6377	10	14	9	22	22.364	0.0432977	0.401632	1	江苏省	33	7	96
864	600301	南化股份	0	11	19.0821	8	11	8	23	19.9224	0.120844	0.286486	1	广西壮族自治区	27	11	0
865	600302	标准股份	0	29	22.4914	8	13	8.18674	22	21.4847	-0.0444401	0.444201	1	陕西省	29.1867	28	1
866	600305	恒顺醋业	0	36	23.1964	10	14	9	28	21.89	0.0368463	0.299752	1	江苏省	33	26	10
867	600307	酒钢宏兴	82	11	27.3033	7	11	8	22	24.4591	0.0354893	0.671168	1	甘肃省	26	11	0
868	600308	华泰股份	10	2	26.235	10	14	9.08057	28	23.5073	0.0477493	0.417236	0	山东省	33.0806	2	0
869	600309	万华化学	20	1	29.9239	10	14	9.08057	23	25.9719	0.131572	0.623268	1	山东省	33.0806	0	1
870	600312	平高电气	66	72	25.3421	9	12	9	22	23.6769	0.00627796	0.504956	1	河南省	30	19	53
872	600319	亚星化学	1	37	19.4619	10	14	9.08057	21	21.3009	0.108328	0.869891	1	山东省	33.0806	1	36
873	600320	振华重工	52	24	27.8858	7	12	7.6857	29	25.0842	0.00674494	0.774677	1	上海市	26.6857	13	11
874	600328	中盐化工	23	19	25.7705	8	12	8	23	23.5509	0.103065	0.508902	1	内蒙古	28	1	18
875	600329	达仁堂	0	10	23.3893	7	12	7.2233	29	22.9279	0.0867839	0.281596	1	天津市	26.2233	4	6
878	600336	澳柯玛	67	102	25.7683	10	14	9.08057	23	22.7491	0.0289082	0.652187	1	山东省	33.0806	45	57
881	600352	浙江龙盛	12	32	26.5972	9	14	9.51547	23	24.9088	0.0574354	0.498564	0	浙江省	32.5155	1	31
882	600353	旭光电子	4	91	22.8943	8	13	10	27	21.3373	0.0427507	0.26276	0	四川省	31	59	32
884	600356	恒丰纸业	1	13	23.566	7	11	8	27	21.8023	0.0366133	0.193115	1	黑龙江省	26	1	12
885	600362	江西铜业	57	6	30.8187	8	12	9	24	25.8049	0.0367246	0.516813	1	江西省	29	0	6
886	600363	联创光电	12	64	25.0811	8	12	9	22	22.5953	0.0433664	0.413109	0	江西省	29	42	22
888	600367	红星发展	5	1	23.8304	8	12	8	22	21.5745	0.131843	0.26113	1	贵州省	28	1	0
889	600370	三房巷	1	1	19.6655	10	14	9	27	23.1727	0.055013	0.437697	0	江苏省	33	1	0
891	600375	汉马科技	30	14	25.9705	8	13	9	22	23.1691	-0.116521	0.851899	0	安徽省	30	9	5
892	600378	昊华科技	35	6	28.1303	8	13	10	22	23.1792	0.07747	0.378873	1	四川省	31	0	6
893	600379	宝光股份	4	29	22.4072	8	13	8.18674	24	20.8343	0.0466828	0.429727	1	陕西省	29.1867	9	20
895	600381	青海春天	0	3	18.1503	5	8	6.77878	23	21.3374	-0.134521	0.0149559	0	青海省	19.7788	2	1
897	600400	红豆股份	2	118	21.1578	10	14	9	26	22.311	0.0163122	0.335132	0	江苏省	33	33	85
898	600408	安泰集团	7	7	24.8458	8	13	8.27512	28	22.3861	0.0537885	0.466034	0	山西省	29.2751	1	6
899	600409	三友化工	21	3	26.4431	10	12	9	22	23.9809	0.071161	0.470161	1	河北省	31	0	3
900	600416	湘电股份	66	2	24.9695	8	11	9	22	23.2682	0.00919952	0.641729	1	湖南省	28	2	0
902	600419	天润乳业	0	3	18.5775	7	12	7.95121	22	21.968	0.0463572	0.336986	1	新疆维吾尔族自治区	26.9512	2	1
905	600422	昆药集团	0	26	24.1221	8	12	9	26	22.9085	0.0577104	0.444466	0	云南省	29	9	17
906	600426	华鲁恒升	34	5	26.933	10	14	9.08057	21	24.0785	0.253156	0.207576	1	山东省	33.0806	3	2
907	600429	三元股份	1	19	22.8737	9	9	7	24	23.2548	0.0165981	0.519722	1	北京市	25	11	8
910	600436	片仔癀	5	150	24.4047	8	13	9	22	23.2486	0.197195	0.188757	1	福建省	30	1	149
911	600438	通威股份	70	65	29.5464	8	13	10	26	25.2034	0.099062	0.52797	0	四川省	31	28	37
912	600444	国机通用	2	53	22.8386	8	13	9	21	20.9348	0.0393744	0.483856	1	安徽省	30	7	46
913	600449	宁夏建材	0	14	22.9219	6	12	7.45124	23	22.948	0.09374	0.212494	1	宁夏回族自治区	25.4512	10	4
914	600456	宝钛股份	0	6	24.5797	8	13	8.18674	22	23.1877	0.0531442	0.44861	1	陕西省	29.1867	0	6
915	600458	时代新材	298	2	27.4663	8	11	9	27	23.5142	0.0133695	0.693881	1	湖南省	28	0	2
916	600459	贵研铂业	5	14	26.2689	8	12	9	21	23.1282	0.038941	0.638504	1	云南省	29	12	2
917	600460	士兰微	71	97	28.1494	9	14	9.51547	24	23.3484	0.109949	0.485123	0	浙江省	32.5155	84	13
918	600468	百利电气	2	125	24.1203	7	12	7.2233	22	22.0224	0.0330385	0.436662	1	天津市	26.2233	17	108
919	600475	华光环能	93	4	26.2696	10	14	9	21	23.7013	0.0438669	0.56775	1	江苏省	33	3	1
920	600478	科力远	4	13	23.3066	8	11	9	23	22.5683	0.000816362	0.516704	0	湖南省	28	1	12
921	600479	千金药业	3	20	24.4626	8	11	9	28	22.1245	0.0922949	0.335032	1	湖南省	28	6	14
923	600481	双良节能	107	43	24.7604	10	14	9	26	22.9195	0.0377731	0.72658	0	江苏省	33	36	7
925	600493	凤竹纺织	3	40	21.4472	8	13	9	30	21.4713	0.0346433	0.604578	0	福建省	30	8	32
926	600495	晋西车轴	3	4	22.8259	8	13	8.27512	21	22.1132	0.00269154	0.194591	1	山西省	29.2751	0	4
928	600507	方大特钢	7	11	22.532	8	12	9	22	23.7244	0.137237	0.512351	0	江西省	29	3	8
929	600513	联环药业	0	12	23.3702	10	14	9	21	21.5797	0.0594112	0.456035	1	江苏省	33	3	9
930	600516	方大炭素	6	2	23.7484	7	11	8	22	23.6412	0.0602918	0.148739	0	甘肃省	26	1	1
932	600520	文一科技	2	67	20.975	8	13	9	21	20.54	0.0160372	0.467692	0	安徽省	30	39	28
934	600523	贵航股份	5	8	25.047	8	12	8	22	21.9235	0.0485033	0.150697	1	贵州省	28	7	1
935	600526	菲达环保	121	1	24.1046	9	14	9.51547	21	22.6526	0.00732918	0.68283	1	浙江省	32.5155	1	0
936	600527	江南高纤	0	3	21.8315	10	14	9	25	21.6503	0.0405903	0.0562844	0	江苏省	33	2	1
937	600529	山东药玻	6	8	25.0408	10	14	9.08057	28	22.5811	0.0922176	0.271371	1	山东省	33.0806	1	7
938	600531	豫光金铅	36	3	23.6084	9	12	9	21	23.3185	0.0297628	0.696647	1	河南省	30	1	2
940	600537	亿晶光电	0	3	23.8955	9	14	9.51547	21	22.7977	-0.087978	0.664415	0	浙江省	32.5155	0	3
941	600538	国发股份	0	25	19.5251	8	11	8	28	20.8028	0.00916786	0.147917	0	广西壮族自治区	27	11	14
943	600549	厦门钨业	19	4	28.2794	8	13	9	24	24.2021	0.0522796	0.607405	1	福建省	30	0	4
944	600550	保变电气	62	57	25.2702	10	12	9	22	22.4727	0.00995218	0.858802	1	河北省	31	10	47
948	600558	大西洋	2	7	24.9326	8	13	10	22	21.8716	0.03143	0.263297	1	四川省	31	5	2
949	600560	金自天正	5	24	22.4399	9	9	7	22	21.4148	0.0242749	0.56339	1	北京市	25	20	4
950	600566	济川药业	6	38	26.6421	7	13	9	24	23.219	0.141556	0.247299	0	湖北省	29	3	35
951	600567	山鹰国际	26	31	27.3722	8	13	9	22	24.6744	0.0298794	0.64806	0	安徽省	30	12	19
952	600569	安阳钢铁	17	7	28.7094	9	12	9	28	24.547	0.0225752	0.745802	1	河南省	30	1	6
953	600572	康恩贝	2	55	24.5585	9	14	9.51547	28	23.1021	0.196394	0.315081	1	浙江省	32.5155	15	40
954	600573	惠泉啤酒	3	28	21.249	8	13	9	24	20.9891	0.0239042	0.0876659	1	福建省	30	2	26
955	600577	精达股份	0	129	24.9434	8	13	9	21	23.0388	0.0635847	0.532879	0	安徽省	30	34	95
956	600581	八一钢铁	48	20	27.25	7	12	7.95121	21	24.1628	0.0391804	0.859009	1	新疆维吾尔族自治区	26.9512	5	15
957	600582	天地科技	5	39	29.2735	9	9	7	21	24.4647	0.0466986	0.439696	1	北京市	25	26	13
961	600596	新安股份	45	56	26.775	9	14	9.51547	28	23.5681	0.15771	0.428168	0	浙江省	32.5155	38	18
962	600597	光明乳业	9	63	22.9222	7	12	7.6857	25	23.8782	0.0241742	0.558562	1	上海市	26.6857	13	50
963	600600	青岛啤酒	1	69	23.6901	10	14	9.08057	28	24.5641	0.069932	0.489	1	山东省	33.0806	6	63
964	600609	金杯汽车	0	8	23.5166	8	12	8.58167	33	22.2101	0.0824857	0.767116	1	辽宁省	28.5817	0	8
965	600616	金枫酒业	0	42	17.4841	7	12	7.6857	29	21.5435	-0.0075137	0.157973	1	上海市	26.6857	1	41
966	600618	氯碱化工	3	6	24.0506	7	12	7.6857	29	22.9533	0.188782	0.236199	1	上海市	26.6857	2	4
968	600630	龙头股份	0	34	22.1637	7	12	7.6857	29	21.5857	-0.127991	0.476426	1	上海市	26.6857	8	26
969	600636	国新文化	1	69	24.0312	7	12	7.6857	29	21.7368	-0.155282	0.0675912	1	上海市	26.6857	68	1
971	600660	福耀玻璃	8	15	28.9755	8	13	9	29	24.5251	0.0701795	0.41288	0	福建省	30	7	8
974	600668	尖峰集团	0	11	24.0196	9	14	9.51547	32	22.6727	0.1439	0.215433	1	浙江省	32.5155	5	6
975	600673	东阳光	0	70	24.9982	10	13	9	28	23.8214	0.0248567	0.591286	0	广东省	32	14	56
976	600676	交运股份	0	29	22.1841	7	12	7.6857	28	22.8333	-0.00286011	0.323485	1	上海市	26.6857	17	12
977	600688	上海石化	26	19	23.4918	7	12	7.6857	28	24.5742	0.0425965	0.35382	1	上海市	26.6857	2	17
979	600698	湖南天雁	2	11	22.2993	8	11	9	28	20.8279	0.00789444	0.289746	1	湖南省	28	1	10
981	600702	舍得酒业	0	27	22.4209	8	13	10	28	22.8143	0.157006	0.382645	0	四川省	31	13	14
985	600722	金牛化工	0	1	18.2176	10	12	9	27	21.0171	0.0710246	0.10893	1	河北省	31	0	1
986	600727	鲁北化工	3	1	22.9178	10	14	9.08057	25	22.5427	0.0975239	0.466407	1	山东省	33.0806	1	0
987	600731	湖南海利	10	1	23.2802	8	11	9	27	21.9004	0.0890956	0.419279	1	湖南省	28	0	1
988	600737	中粮糖业	5	4	23.4091	7	12	7.95121	28	23.6539	0.028586	0.456634	1	新疆维吾尔族自治区	26.9512	1	3
989	600740	山西焦化	12	28	23.7651	8	13	8.27512	25	23.7479	0.0501194	0.397767	1	山西省	29.2751	0	28
991	600750	江中药业	6	49	23.6661	8	12	9	25	22.5146	0.0885269	0.235946	1	江西省	29	7	42
993	600761	安徽合力	51	31	27.8625	8	13	9	28	23.1774	0.0674808	0.44939	1	安徽省	30	4	27
995	600782	新钢股份	14	16	29.1019	8	12	9	25	24.7959	0.0761342	0.529028	1	江西省	29	0	16
997	600792	云煤能源	3	92	22.1308	8	12	9	24	22.5582	-0.00328238	0.449729	1	云南省	29	0	92
999	600800	渤海化学	3	99	22.7941	7	12	7.2233	28	22.3057	0.0385878	0.394811	1	天津市	26.2233	34	65
1000	600803	新奥股份	17	80	29.085	10	12	9	29	25.5748	0.0823116	0.639145	0	河北省	31	36	44
1001	600808	马钢股份	126	26	29.9449	8	13	9	28	25.2364	0.0657178	0.589824	1	安徽省	30	6	20
1002	600809	山西汾酒	0	35	22.8397	8	13	8.27512	28	24.1229	0.179928	0.479653	1	山西省	29.2751	19	16
1005	600815	厦工股份	5	15	21.7574	8	13	9	27	21.8017	-0.0332587	0.515797	1	福建省	30	7	8
1006	600818	中路股份	8	67	22.0901	7	12	7.6857	28	20.651	0.0258885	0.262103	0	上海市	26.6857	45	22
1007	600819	耀皮玻璃	3	2	24.9582	7	12	7.6857	28	22.695	0.0188213	0.379661	1	上海市	26.6857	2	0
1008	600835	上海机电	99	43	26.5441	7	12	7.6857	28	24.3399	0.0315116	0.606688	1	上海市	26.6857	41	2
1009	600836	上海易连	0	36	19.9152	7	12	7.6857	27	21.4982	0.0958586	0.418813	0	上海市	26.6857	25	11
1010	600839	四川长虹	159	383	29.4886	8	13	10	28	25.0978	0.00850663	0.724943	1	四川省	31	254	129
1011	600841	动力新科	10	8	27.058	7	12	7.6857	28	23.9116	0.0330082	0.597105	1	上海市	26.6857	2	6
1013	600847	万里股份	2	4	16.687	8	11	8.66268	29	20.4695	-0.0124612	0.106165	0	重庆市	27.6627	0	4
1014	600851	海欣股份	0	12	21.7331	7	12	7.6857	28	22.3958	0.0175913	0.195816	1	上海市	26.6857	11	1
1016	600862	中航高科	0	7	23.9835	10	14	9	32	22.6581	0.0854098	0.295074	1	江苏省	33	1	6
1017	600866	星湖科技	1	9	23.9228	10	13	9	29	21.6288	0.0430468	0.282104	1	广东省	32	1	8
1022	600877	声光电科	13	41	24.5896	8	11	8.66268	34	21.6722	0.0821595	0.249996	1	重庆市	27.6627	22	19
1023	600879	航天电子	5	165	27.3319	7	13	9	35	24.238	0.0176837	0.579965	1	湖北省	29	145	20
1027	600889	南京化纤	1	4	19.9606	10	14	9	29	21.4708	-0.0905285	0.363439	1	江苏省	33	2	2
1028	600893	航发动力	12	23	27.665	8	13	8.18674	28	25.2303	0.0135815	0.559426	1	陕西省	29.1867	19	4
1031	600960	渤海汽车	1	7	24.2898	10	14	9.08057	22	22.833	-0.010571	0.361693	1	山东省	33.0806	1	6
1032	600961	株冶集团	52	1	23.4326	8	11	9	21	22.4779	0.0416832	0.850005	1	湖南省	28	1	0
1033	600963	岳阳林纸	7	9	25.3084	8	11	9	21	23.5238	0.0183628	0.465469	1	湖南省	28	6	3
1034	600967	内蒙一机	45	6	26.0588	8	12	8	21	24.1758	0.023752	0.66999	1	内蒙古	28	6	0
1035	600980	北矿科技	6	56	22.2336	9	9	7	21	20.9461	0.0641857	0.248327	1	北京市	25	47	9
1036	600984	建设机械	5	10	24.541	8	13	8.18674	20	23.5913	0.0212728	0.653461	1	陕西省	29.1867	3	7
1038	600992	贵绳股份	0	7	24.8848	8	12	8	21	21.919	0.00938675	0.557526	1	贵州省	28	2	5
1039	601005	重庆钢铁	9	9	27.7154	8	11	8.66268	24	24.4844	0.0528978	0.479597	1	重庆市	27.6627	5	4
1040	601011	宝泰隆	19	13	21.0041	7	11	8	18	23.2065	0.00998579	0.413088	0	黑龙江省	26	6	7
1041	601012	隆基绿能	59	8	29.1533	8	13	8.18674	21	25.3055	0.0928411	0.513102	0	陕西省	29.1867	5	3
1044	601106	中国一重	46	18	27.1171	7	11	8	13	24.3685	0.00348591	0.698582	1	黑龙江省	26	9	9
1045	601126	四方股份	389	153	26.5685	9	9	7	27	22.7208	0.0613782	0.474443	0	北京市	25	85	68
1048	601177	杭齿前进	77	8	24.6539	9	14	9.51547	24	22.249	0.0395103	0.558282	1	浙江省	32.5155	5	3
1049	601208	东材科技	5	58	24.8191	8	13	10	27	22.5325	0.0562889	0.393584	0	四川省	31	14	44
1051	601218	吉鑫科技	0	7	23.5613	10	14	9	18	22.1128	0.0518924	0.317636	0	江苏省	33	0	7
1052	601222	林洋能源	95	352	24.5744	10	14	9	26	23.7441	0.0454443	0.294144	0	江苏省	33	144	208
1053	601233	桐昆股份	21	35	28.3019	9	14	9.51547	22	24.9674	0.105494	0.483393	0	浙江省	32.5155	15	20

## Sheet: Remove both
Serial number	Stock code	Company Name	Green Innovation (GI)	Digital Transformation (DT)	Green Innovation Capacity (GIC)	Command Environmental Regulation (ERA)	Market-Incentivized Environmental Regulation (ERB)	Public Participatory Environmental Regulation (ERC)	Age of enterprise (Age)	Enterprise size (Size)	Return on Assets (ROA)	Gearing ratio (Lev)	Nature of ownership (Nature)	Provinces	Environmental regulation (ER)	underlying digital technology	digital technology applications
1	12	South Glass A	57	30	25.2809	10	13	9	37	23.716	0.0782998	0.404872	0	Guangdong Province	32	4	26
2	16	Shenzhen Kangjia A	77	246	27.5829	10	13	9	41	24.409	0.020231	0.744174	1	Guangdong Province	32	61	185
5	30	FUO shares	6	61	26.6605	7	10	7	28	23.422	0.0523759	0.427218	1	Jilin Province	24	22	39
6	39	CIMC	120	81	29.9563	10	13	9	29	25.7623	0.0541772	0.630773	1	Guangdong Province	32	53	28
9	50	Shenzhen Tianma A	36	162	30.1893	10	13	9	38	25.1107	0.0191771	0.566435	1	Guangdong Province	32	45	117
11	59	Huajin Shares	10	3	22.6115	8	12	8.58167	24	24.1926	0.0291815	0.53655	1	Liaoning	28.5817	0	3
12	60	CK Lingnan	12	8	26.4671	10	13	9	27	24.0412	0.0442366	0.501386	1	Guangdong Province	32	8	0
18	401	Jidong Cement	4	9	24.8027	10	12	9	27	24.8231	0.0693152	0.440104	1	Hebei Province	31	2	7
20	422	Hubei Yihua	14	5	26.7786	7	13	9	29	23.7614	0.099647	0.809812	1	Hubei Province	29	0	5
21	423	Dong'a Gum	7	103	24.5181	10	14	9.08057	28	23.1767	0.0377462	0.140407	1	Shandong Province	33.0806	10	93
22	425	XCMG Machinery	62	183	30.1971	10	14	9	28	25.424	0.0513248	0.662188	1	Jiangsu Province	33	59	124
24	510	New Gold Road	1	4	22.3186	8	13	10	32	21.5009	0.139461	0.374023	0	Sichuan Province	31	3	1
25	518	Tetracycline	1	3	21.0958	10	14	9	29	20.4993	-0.0478807	0.190834	0	Jiangsu Province	33	0	3
27	521	Changhong Meiling	142	151	27.4303	8	13	9	29	23.4439	0.00573337	0.671189	1	Anhui	22	89	62
29	541	Foshan Lighting	10	31	26.3768	10	13	9	29	22.9953	0.0275576	0.35292	1	Guangdong Province	32	11	20
33	559	Wanxiang Qianchao	5	20	26.5768	9	14	9.51547	28	23.5459	0.0416882	0.477766	0	Zhejiang Province	32.5155	2	18
36	570	Su Changchai A	2	7	23.8029	10	14	9	27	22.3044	0.0211777	0.362813	1	Jiangsu Province	33	3	4
38	581	Wilco	28	25	27.2187	10	14	9	29	24.0544	0.0947187	0.286304	1	Jiangsu Province	33	16	9
44	619	Conch New Material	5	6	24.9502	8	13	9	25	22.4284	-0.0279742	0.518675	1	Anhui	30	0	6
46	629	Pangang Vanadium and Titanium	65	78	26.1529	8	13	10	28	23.0467	0.142554	0.221951	1	Sichuan Province	31	5	73
47	630	Tongling Nonferrous Metals	27	31	28.8848	8	13	9	29	24.652	0.068261	0.539755	1	Anhui	30	25	6
48	635	Inlet	6	2	16.2461	6	12	7.45124	25	21.8403	0.00140549	0.130256	1	Ningxia Hui Autonomous Region	25.4512	2	0
49	636	Fenghua Hi-Tech	18	69	26.5987	10	13	9	27	23.1054	0.0878222	0.346079	1	Guangdong Province	32	46	23
57	680	Shantui shares	28	29	26.682	10	14	9.08057	28	23.0978	0.0196294	0.562697	1	Shandong Province	33.0806	17	12
58	698	Shenyang Chemical	4	10	24.8997	8	12	8.58167	28	23.0349	0.0106039	0.591606	1	Liaoning	28.5817	7	3
63	709	Hesteel	48	3	28.1993	10	12	9	27	26.2181	0.012321	0.749848	1	Hebei Province	31	2	1
65	717	Shaogang Songshan	43	35	27.8481	10	13	9	32	23.7483	0.0933256	0.468118	1	Guangdong Province	32	13	22
66	723	Meijin Energy	8	9	24.4256	8	13	8.27512	29	24.1044	0.106276	0.514204	0	Shanxi Province	29.2751	9	0
67	725	BOE A	782	275	33.1327	9	9	7	28	26.8319	0.067667	0.517767	1	Beijing	25	253	22
68	727	TPV Technology	8	22	29.0469	10	14	9	24	24.4464	0.0317955	0.823536	1	Jiangsu Province	33	14	8
70	731	Sichuan Meifeng	10	17	20.7211	8	13	10	27	22.2076	0.149329	0.18259	1	Sichuan Province	31	9	8
71	815	Murray Cloud	4	78	21.7857	6	12	7.45124	23	21.8582	-0.00524218	0.309574	1	Ningxia Hui Autonomous Region	25.4512	73	5
75	822	Shandong Haihua	5	1	19.6147	10	14	9.08057	23	22.4408	0.10868	0.368316	1	Shandong Province	33.0806	0	1
76	823	Ultrasonic Electronics	15	170	26.3523	10	13	9	24	22.8432	0.0529915	0.434909	1	Guangdong Province	32	73	97
77	825	TISCO Stainless	163	8	29.8449	8	13	8.27512	23	24.9369	0.0924314	0.474259	1	Shanxi Province	29.2751	2	6
80	850	Huamao Stock	4	39	24.5711	8	13	9	23	22.7602	0.0604615	0.377284	1	Anhui	30	1	38
81	856	Jidong Equipment	6	5	21.6852	10	12	9	23	21.4069	0.00875192	0.794464	1	Hebei Province	31	5	0
82	859	Guo Feng New Material	9	1	23.3592	8	13	9	23	21.9027	0.0853835	0.171158	1	Anhui	30	0	1
83	868	Ankai Bus	110	4	23.9713	8	13	9	24	22.0542	-0.0748063	0.912926	1	Anhui	30	2	2
84	869	Zhang Yu A	1	17	21.126	10	14	9.08057	24	23.3239	0.0376097	0.206304	0	Shandong Province	33.0806	0	17
85	876	New Hope	26	49	26.5744	8	13	10	23	25.6116	-0.0715924	0.649829	0	Sichuan Province	31	25	24
89	898	Ansteel Corporation	288	52	29.1944	8	12	8.58167	24	25.3034	0.0713553	0.382811	1	Liaoning	28.5817	17	35
91	902	Xin Yangfeng	23	36	25.2095	7	13	9	22	23.2987	0.0938125	0.374237	0	Hubei Province	29	8	28
92	903	Yunne Power	8	20	26.0116	8	12	9	22	23.4028	0.00513992	0.607464	1	Yunnan Province	29	11	9
93	910	DAYA SANCTUARY	8	29	25.2385	10	14	9	22	22.966	0.065424	0.327679	0	Jiangsu Province	33	3	26
94	911	Nanning Sugar	2	82	22.4753	8	11	8	22	22.7161	-0.00875835	0.911726	1	Guangxi Zhuang Autonomous Region	27	11	71
95	912	Lutianhua	3	14	24.3627	8	13	10	22	22.9941	0.0466608	0.39322	1	Sichuan Province	31	6	8
96	913	Qianjiang Motorcycle	17	13	25.5129	9	14	9.51547	22	22.3553	0.0453008	0.4106	0	Zhejiang Province	32.5155	1	12
97	915	Walter Dain	22	4	23.5942	10	14	9.08057	28	22.0933	0.178964	0.136206	1	Shandong Province	33.0806	3	1
99	921	Hisense Home Appliances	35	44	29.4582	10	13	9	29	24.7477	0.0418742	0.721329	1	Guangdong Province	32	15	29
100	927	China Iron	2	20	21.9316	7	12	7.2233	24	24.1147	0.0359249	0.705244	1	Tianjin	26.2233	11	9
105	960	Shougang Co	5	12	27.1464	8	12	9	23	24.4364	0.0741376	0.582178	1	Yunnan Province	29	8	4
106	962	Tin Shares	6	41	23.9317	6	12	7.45124	22	21.2231	0.0539652	0.20575	1	Ningxia Hui Autonomous Region	25.4512	2	39
107	969	Yingfeng Environment	30	9	26.5244	9	9	7	23	23.0387	0.0257538	0.404743	1	Beijing	25	3	6
108	970	Antech	16	2	23.9738	9	9	7	22	22.9496	0.0514876	0.360255	1	Beijing	25	2	0
109	973	ST CKI	3	23	24.6117	10	13	9	33	22.1015	0.0406194	0.292897	1	Guangdong Province	32	0	23
110	989	Huagong Science and Technology	3	68	24.3682	8	11	9	22	22.3844	0.0508964	0.245995	0	Hunan Province	28	11	57
118	2006	ST Dehauer	10	60	23.482	9	14	9.51547	21	21.6443	0.0411905	0.572265	0	Zhejiang Province	32.5155	47	13
119	2009	Da Nu Laser	31	96	25.2311	10	14	9	21	22.5516	0.0224507	0.646744	0	Jiangsu Province	33	67	29
121	2011	Transfar Zilian	19	8	25.9738	9	14	9.51547	20	22.8348	0.0478646	0.802016	0	Zhejiang Province	32.5155	6	2
122	2012	Shion Environment	4	62	23.8376	9	14	9.51547	23	21.6049	0.0619962	0.255195	0	Zhejiang Province	32.5155	30	32
124	2014	AVIC Electromechanical	4	22	24.3774	8	13	9	29	21.8251	0.106697	0.278495	1	Anhui	30	7	15
125	2015	Yongxin shares	1	17	21.8929	10	14	9	29	24.0375	0.0462356	0.708479	0	Jiangsu Province	33	11	6
131	2028	Seven Pearly Wolves	35	76	26.7793	7	12	7.6857	21	23.3562	0.0914388	0.382067	0	Shanghai	26.6857	5	71
134	2031	Sublime	1	23	23.9539	10	13	9	20	22.2593	-0.0894994	0.474773	0	Guangdong Province	32	21	2
135	2034	Wardy's shares	3	3	23.2188	9	14	9.51547	23	23.2628	0.0510557	0.573406	0	Zhejiang Province	32.5155	2	1
139	2043	Kokomitsu Electric	2	117	23.787	9	14	9.51547	20	22.4482	0.13129	0.600585	0	Zhejiang Province	32.5155	17	100
142	2050	Yunnan Energy Investment	10	13	27.9814	9	14	9.51547	20	23.8854	0.0721773	0.523598	0	Zhejiang Province	32.5155	13	0
143	2053	Dermachem	3	7	20.9572	8	12	9	19	23.0088	0.0275087	0.42738	1	Yunnan Province	29	5	2
144	2054	Derun Electronics	1	11	23.7832	10	13	9	19	22.4594	0.0407485	0.472037	0	Guangdong Province	32	8	3
145	2057	Wilty	3	5	24.6811	8	13	9	19	22.3048	0.0499897	0.379636	1	Anhui	30	1	4
146	2066	King Hing Paper	5	2	24.3713	9	9	7	20	22.0788	0.0332532	0.695983	1	Beijing	25	0	2
147	2067	Black Cat stock	6	55	24.5849	9	14	9.51547	20	22.7952	0.0589453	0.292799	0	Zhejiang Province	32.5155	22	33
148	2068	*ST Carey	8	24	25.6927	8	12	9	20	22.6837	0.0640714	0.521623	1	Jiangxi	29	24	0
149	2073	CXC	28	26	25.946	10	14	9.08057	21	23.109	0.0116375	0.565562	0	Shandong Province	33.0806	19	7
150	2075	*ST Shelley	33	63	26.7818	10	14	9	22	23.4573	0.137163	0.374521	0	Jiangsu Province	33	20	43
151	2078	Suzhou Goodyear	13	24	27.3263	10	14	9.08057	21	24.4783	0.0694163	0.559779	0	Shandong Province	33.0806	21	3
152	2079	Sinoma Science and Technology	15	141	24.5747	10	14	9	31	21.8337	0.0726703	0.205219	0	Jiangsu Province	33	114	27
154	2082	Vosges	3	3	23.6897	9	14	9.51547	22	22.1983	0.036867	0.372124	0	Zhejiang Province	32.5155	1	2
157	2092	Qingdao Jin Wang	114	26	26.8749	7	12	7.95121	20	25.0148	0.0411546	0.572168	1	Xinjiang Uygur Autonomous Region	26.9512	21	5
159	2098	Haixiang Pharmaceuticals	2	95	24.241	8	13	9	29	21.472	0.0582788	0.51305	0	Fujian Province	30	25	70
163	2106	Wolverhampton Pharmaceuticals	5	69	25.3102	10	13	9	21	22.6	0.075399	0.283384	1	Guangdong Province	32	17	52
166	2110	Weihai Guangtai	12	77	28.5508	8	13	9	20	24.5514	0.0869534	0.493259	1	Fujian Province	30	51	26
167	2111	Triple Change Technology	25	35	24.9193	10	14	9.08057	19	22.3891	0.00955015	0.394718	0	Shandong Province	33.0806	29	6
168	2112	Lupin Zinc Electric	1	12	22.0719	9	14	9.51547	20	20.954	0.0147386	0.668861	1	Zhejiang Province	32.5155	0	12
169	2114	East Harbor, Inc	6	5	19.934	8	12	9	21	21.582	0.0114187	0.362208	1	Yunnan Province	29	0	5
171	2121	ST Tianma	253	560	26.2617	10	13	9	21	22.8372	-0.0803706	0.882514	1	Guangdong Province	32	66	494
172	2123	Tianbang Foods	160	277	25.023	8	12	8.58167	23	22.5542	-0.0390841	0.323462	0	Liaoning	28.5817	93	184
174	2125	Silver Wheel	2	10	23.4117	8	11	9	21	22.2235	0.0567781	0.542776	1	Hunan Province	28	5	5
175	2126	TCL Central	59	22	26.701	9	14	9.51547	22	23.2072	0.0220597	0.593458	0	Zhejiang Province	32.5155	15	7
176	2129	Wall Nuclear Materials	6	32	28.6451	7	12	7.2233	22	25.0797	0.0568757	0.465631	1	Tianjin	26.2233	22	10
177	2130	LEO shares	66	49	26.0999	10	13	9	23	22.7723	0.0753287	0.466882	0	Guangdong Province	32	9	40
178	2134	Annada	11	16	20.7822	7	12	7.2233	33	20.4849	0.0343639	0.459283	1	Tianjin	26.2233	15	1
179	2136	Salida	4	2	22.629	8	13	9	16	21.0435	0.146785	0.281793	0	Anhui	30	1	1
181	2138	Toppan Shares	15	83	26.6463	10	13	9	16	22.9996	0.0872492	0.399482	0	Guangdong Province	32	53	30
182	2139	Xianfeng Holdings	104	203	27.5096	10	13	9	25	22.9858	0.0595517	0.46738	0	Guangdong Province	32	135	68
186	2149	Tom Run Equipment	2	2	23.934	8	13	8.18674	21	22.475	0.0304573	0.476944	1	Shaanxi Province	29.1867	2	0
188	2154	Tomfoolery Microelectronics	7	92	24.0697	9	14	9.51547	20	22.5344	0.0783683	0.30264	0	Zhejiang Province	32.5155	8	84
190	2165	RheinBio	1	2	23.9875	10	14	9	27	22.4175	0.00505355	0.607336	0	Jiangsu Province	33	1	1
191	2166	Oriental Zirconium	4	2	22.1035	8	11	8	21	21.9047	0.0402532	0.416756	0	Guangxi Zhuang Autonomous Region	27	0	2
192	2167	Huey Cheng Technology	1	9	23.0207	10	13	9	21	21.4708	0.0712277	0.42172	0	Guangdong Province	32	3	6
193	2171	Aoyang Health	26	14	28.2275	8	13	9	19	23.3082	0.0457504	0.508218	0	Anhui	30	10	4
195	2179	Nasdaq	24	12	29.3036	9	12	9	19	24.0186	0.0787686	0.410963	1	Henan Province	30	12	0
196	2180	Yunhai Metals	95	189	29.4532	10	13	9	17	24.498	0.0366287	0.578387	0	Guangdong Province	32	99	90
198	2185	Bus Online	16	71	28.6701	7	11	8	18	24.1236	0.0573266	0.400679	0	Gansu Province	26	58	13
200	2189	Chengfei Integration	2	50	24.9249	9	12	9	26	22.0264	0.043088	0.541135	1	Henan Province	30	42	8
202	2191	Rongjie shares	7	114	25.802	10	13	9	25	23.0581	0.10218	0.215659	0	Guangdong Province	32	102	12
204	2199	Zhengwei New Material	6	91	21.1165	9	14	9.51547	22	20.323	0.0460247	0.348854	0	Zhejiang Province	32.5155	60	31
205	2203	Dalian Heavy Industry	9	13	26.755	9	14	9.51547	20	24.1921	0.0352485	0.634994	0	Zhejiang Province	32.5155	3	10
206	2204	National Unity shares	69	22	26.8384	8	12	8.58167	28	23.7061	0.00498108	0.672065	1	Liaoning	28.5817	20	2
207	2205	Halide	2	1	22.88	7	12	7.95121	20	22.1121	0.00367693	0.738781	1	Xinjiang Uygur Autonomous Region	26.9512	1	0
208	2206	Dayilon	1	2	24.8853	9	14	9.51547	20	22.6594	0.0836045	0.530402	0	Zhejiang Province	32.5155	0	2
209	2209	ST Hongda	33	53	22.586	10	13	9	23	21.2742	-0.029318	0.667788	0	Guangdong Province	32	27	26
210	2213	DALI TECHNOLOGY	3	30	19.7852	10	13	9	21	20.3987	0.0256372	0.471482	0	Guangdong Province	32	24	6
211	2214	Novocain	7	62	25.0216	9	14	9.51547	20	21.7746	0.0583854	0.113641	0	Zhejiang Province	32.5155	54	8
212	2215	Sanquan Foods	217	83	23.8001	10	13	9	16	22.7791	0.0380439	0.536758	0	Guangdong Province	32	15	68
214	2217	Tuorig New Energy	18	179	28.7186	8	13	9	18	24.1012	0.00376372	0.641603	1	Fujian Province	30	36	143
215	2218	Hengkang Medical	105	17	23.3703	10	13	9	14	22.6743	0.0277777	0.398605	0	Guangdong Province	32	9	8
217	2223	Trix	15	133	26.9551	10	14	9	14	23.208	0.123691	0.297405	0	Jiangsu Province	33	20	113
219	2226	Otterson	6	62	25.6418	8	13	9	16	23.4501	0.0785777	0.375504	1	Anhui	30	51	11
222	2233	Annie's shares	1	12	21.3999	10	13	9	14	23.35	0.132878	0.150274	0	Guangdong Province	32	1	11
224	2237	Ortega	10	13	27.232	10	14	9.08057	27	23.6892	0.0219721	0.59956	1	Shandong Province	33.0806	1	12
227	2246	Convergence culture	33	8	24.3914	8	13	10	19	22.2363	0.0211811	0.359187	1	Sichuan Province	31	2	6
230	2249	Lianhua Science and Technology	74	37	27.6905	10	13	9	15	23.4415	0.0177515	0.459003	0	Guangdong Province	32	25	12
232	2254	Hailu Heavy Industries	7	2	24.547	10	14	9.08057	28	22.8191	0.138441	0.439586	1	Shandong Province	33.0806	0	2
233	2256	Lil' Chemistry	1	40	19.2406	10	13	9	26	21.4632	-0.238649	0.40326	0	Guangdong Province	32	16	24
236	2263	Seiyi Corporation	2	61	22.0928	9	14	9.51547	21	21.809	0.0821408	0.105761	1	Zhejiang Province	32.5155	0	61
238	2270	Oriental Rainbow	2	35	23.27	10	14	9.08057	19	22.1335	0.102759	0.304426	0	Shandong Province	33.0806	22	13
239	2271	Chuan Run Shares	14	14	26.3346	9	9	7	23	24.6299	0.0847183	0.463464	0	Beijing	25	1	13
240	2272	Crystal Optical	8	54	23.6181	8	13	10	24	21.8229	0.0194342	0.504263	0	Sichuan Province	31	13	41
241	2273	Huachang Chemical	6	102	25.9052	9	14	9.51547	15	23.0092	0.0468952	0.146195	0	Zhejiang Province	32.5155	45	57
243	2276	Shinkai Shares	5	131	26.7365	9	14	9.51547	25	23.1587	0.0239658	0.601203	1	Zhejiang Province	32.5155	45	86
244	2282	Skyrun Industries	1	27	23.2176	10	12	9	23	22.0789	0.0592123	0.122595	0	Hebei Province	31	0	27
246	2284	Bowling Green	16	234	24.7677	9	14	9.51547	21	22.493	0.00786685	0.536982	0	Zhejiang Province	32.5155	15	219
247	2288	Yushun Electronics	1	46	24.275	10	13	9	22	22.0222	0.0194117	0.547727	0	Guangdong Province	32	30	16
248	2289	Wo Sheng New Material	13	139	19.0514	10	13	9	14	19.7014	-0.0722584	0.243619	0	Guangdong Province	32	32	107
253	2297	CLP Xingfa	1	2	22.1979	8	11	9	20	21.6841	0.00831079	0.205106	1	Hunan Province	28	0	2
255	2302	Meiyingsen	5	47	27.2563	7	12	7.95121	20	24.1251	0.0326759	0.618304	1	Xinjiang Uygur Autonomous Region	26.9512	13	34
260	2322	Pratt	26	373	25.4301	9	14	9.51547	14	21.932	0.0212058	0.12719	0	Zhejiang Province	32.5155	155	218
261	2324	Wingtech	1	27	24.8405	7	12	7.6857	22	22.2531	0.00454903	0.433116	0	Shanghai	26.6857	8	19
262	2326	Fu-Anna	6	2	25.1786	9	14	9.51547	14	22.9979	0.0341629	0.615951	0	Zhejiang Province	32.5155	0	2
268	2333	Invicta	12	17	22.4426	10	14	9	28	21.5422	0.0173306	0.205285	0	Jiangsu Province	33	12	5
269	2334	Kovacs Data	110	88	26.9213	10	13	9	15	21.9682	0.0459216	0.463536	0	Guangdong Province	32	54	34
270	2337	Opal Optoelectronics	1	50	23.5547	7	12	7.2233	21	21.1878	0.0256279	0.244119	0	Tianjin	26.2233	38	12
271	2341	Juli Rigging	1	9	24.0536	10	13	9	19	22.5596	-0.203493	0.619066	0	Guangdong Province	32	3	6
272	2342	Andrew Chiu	8	5	23.312	10	12	9	17	22.1655	0.00566383	0.413567	0	Hebei Province	31	4	1
274	2347	Clorox shares	6	27	23.6018	8	13	9	14	21.678	0.010086	0.471056	0	Anhui	30	24	3
275	2350	Rambler	32	120	23.9869	9	9	7	28	21.9624	0.0343672	0.394957	0	Beijing	25	33	87
278	2360	Excalibur	1	3	22.7239	8	13	8.27512	15	21.4799	0.0576347	0.304395	0	Shanxi Province	29.2751	0	3
279	2361	LONGEVITY MACHINERY	9	1	24.3587	8	13	9	19	22.21	0.0180739	0.43746	0	Anhui	30	1	0
281	2365	*ST Sea Core	1	5	22.8039	7	13	9	15	21.55	0.0520775	0.143901	0	Hubei Province	29	3	2
282	2371	Weixing New Material	24	16	29.408	9	9	7	20	24.159	0.0384282	0.446186	1	Beijing	25	15	1
283	2372	Zhongrui Shares	25	14	25.1179	9	14	9.51547	14	22.5852	0.190861	0.233196	0	Zhejiang Province	32.5155	5	9
284	2378	Hongchuang Holdings, Inc	18	20	24.6214	8	12	9	21	22.2438	0.0357462	0.589285	0	Jiangxi	29	6	14
288	2395	Twin Elephant shares	1	2	22.4275	10	14	9	19	21.4483	0.0244493	0.561807	0	Jiangsu Province	33	2	0
293	2407	Dovetail	12	7	26.1654	9	12	9	17	23.1919	0.106911	0.507086	0	Henan Province	30	4	3
300	2422	Corum Pharmaceuticals	84	10	29.1694	8	13	10	19	24.1745	0.0275244	0.552014	0	Sichuan Province	31	7	3
302	2428	Yunnan Germanium	15	1	22.2555	8	12	9	23	21.5772	0.00964545	0.342149	0	Yunnan Province	29	1	0
303	2430	Hangzhou Oxygen Corporation	24	5	26.5684	9	14	9.51547	19	23.4988	0.0794178	0.510487	1	Zhejiang Province	32.5155	3	2
304	2434	Miles Young	33	55	25.8894	9	14	9.51547	18	23.0261	-0.0749273	0.465693	0	Zhejiang Province	32.5155	29	26
305	2436	Hinson Technologies, Inc	51	35	25.6254	10	13	9	16	22.8398	0.0737953	0.483768	0	Guangdong Province	32	30	5
307	2438	Jiangsu Shentong	4	40	23.645	10	14	9	20	22.2017	0.0577741	0.455176	0	Jiangsu Province	33	37	3
308	2442	Lonestar Chemical	4	4	23.8887	10	12	9	13	21.7513	0.0613939	0.460984	0	Hebei Province	31	3	1
309	2443	Jinzhou Plumbing	1	17	24.9163	9	14	9.51547	19	22.2135	0.0930238	0.264531	0	Zhejiang Province	32.5155	9	8
310	2444	Jumbo Star Technologies	16	89	26.4368	9	14	9.51547	20	23.5744	0.0749583	0.375213	0	Zhejiang Province	32.5155	43	46
311	2445	South-Central Culture	1	11	21.1788	10	14	9	13	21.698	0.0784345	0.281173	1	Jiangsu Province	33	3	8
312	2449	Guoxing Optoelectronics	245	31	25.4859	10	13	9	40	22.5602	0.0320974	0.403437	1	Guangdong Province	32	15	16
314	2452	Chang Gao Dianxin	5	52	23.725	8	11	9	15	21.9271	0.0745605	0.371953	0	Hunan Province	28	12	40
315	2455	Bacchus shares	20	5	23.5758	10	14	9	19	22.6973	0.0323658	0.659794	0	Jiangsu Province	33	0	5
321	2476	Baumol shares	4	2	21.1586	10	14	9.08057	25	20.7156	0.018086	0.153566	0	Shandong Province	33.0806	0	2
322	2478	Changbao shares	2	8	24.473	10	14	9	13	22.665	0.0209925	0.370736	0	Jiangsu Province	33	3	5
323	2480	Shinchiku	117	2	24.8799	8	13	10	20	22.5404	-0.0463343	0.604239	1	Sichuan Province	31	2	0
324	2481	Twin Towers Foods	2	7	22.8859	10	14	9.08057	29	22.0375	0.0718121	0.263112	1	Shandong Province	33.0806	0	7
325	2483	R&B shares	1	16	24.8314	10	14	9	18	22.8151	0.0463702	0.464967	1	Jiangsu Province	33	14	2
326	2484	Jianghai stock	9	16	25.2828	10	14	9	19	22.4412	0.0786638	0.222093	0	Jiangsu Province	33	0	16
327	2487	Daikin Heavy Industries	24	6	24.2917	8	12	8.58167	20	22.6179	0.0868263	0.549033	0	Liaoning	28.5817	2	4
328	2489	Zhejiang Yongqiang	4	147	26.0419	9	14	9.51547	14	22.9706	0.0129455	0.620725	0	Zhejiang Province	32.5155	11	136
331	2494	Wasser shares	1	15	20.7313	10	12	9	12	21.3715	0.00771558	0.192655	0	Hebei Province	31	7	8
332	2496	Pfeiffer Shares	74	54	20.9344	10	14	9	22	22.0488	0.0539444	0.410034	0	Jiangsu Province	33	0	54
333	2497	YACHT Group	2	2	24.9714	8	13	10	20	22.9285	0.108438	0.258701	0	Sichuan Province	31	1	1
335	2508	Boss Electric	90	50	26.4936	9	14	9.51547	21	23.3556	0.0969932	0.369622	0	Zhejiang Province	32.5155	19	31
336	2510	TMC	1	8	24.7716	7	12	7.2233	25	22.325	-0.0430435	0.610409	0	Tianjin	26.2233	6	2
338	2513	Bluefin Biochemicals	1	4	20.9066	10	14	9	45	21.2702	-0.284263	0.614204	0	Jiangsu Province	33	1	3
339	2514	Baoxin Technology	2	52	22.1947	10	14	9	20	21.0641	0.00994328	0.542094	0	Jiangsu Province	33	37	15
341	2518	Crestec	45	136	25.023	10	13	9	28	22.3228	0.0752181	0.373224	0	Guangdong Province	32	82	54
344	2523	Skybridge Crane	5	29	24.8803	8	11	9	22	22.2125	0.0146019	0.438451	1	Hunan Province	28	14	15
345	2526	Shandong Mining Machine	1	11	23.9973	10	14	9.08057	22	22.0359	0.0189889	0.244797	0	Shandong Province	33.0806	5	6
346	2527	Newstar	15	134	26.0845	7	12	7.6857	26	22.5885	0.0262007	0.434933	0	Shanghai	26.6857	123	11
348	2529	Haiyuan Composites	3	2	20.7701	8	12	9	18	20.7793	-0.103496	0.29226	0	Jiangxi	29	0	2
349	2531	Tianshun Wind Energy	3	31	24.7116	10	14	9	16	23.4769	0.0830069	0.50001	0	Jiangsu Province	33	10	21
354	2538	Silt	11	113	24.2092	8	13	9	24	22.7371	0.0611905	0.327471	0	Anhui	30	28	85
355	2539	Yuntu Holdings	9	142	26.2136	8	13	10	26	23.3315	0.0911342	0.663947	0	Sichuan Province	31	6	136
357	2541	Honglu Steel Structure	34	10	27.3264	8	13	9	19	23.6976	0.0587508	0.62859	0	Anhui	30	3	7
358	2545	Eastern Tower	5	14	23.7529	10	14	9.08057	25	23.1835	0.0343043	0.319845	0	Shandong Province	33.0806	7	7
359	2546	Xinlian Electronics	26	118	22.9963	10	14	9	18	22.0081	0.061062	0.0792719	0	Jiangsu Province	33	68	50
361	2550	Chihong Pharmaceuticals	2	3	23.4586	10	14	9	18	21.6429	0.0742877	0.155572	0	Jiangsu Province	33	2	1
365	2557	Qiajia Foods	3	51	21.4527	8	13	9	20	22.8117	0.115176	0.405847	0	Anhui	30	6	45
366	2560	Tundra	2	29	23.0644	9	12	9	19	22.0124	0.00576478	0.335029	0	Henan Province	30	1	28
367	2564	Tivo Technology	7	17	25.7227	10	14	9	20	24.0722	-0.0289138	0.921423	1	Jiangsu Province	33	6	11
369	2568	Paramount shares	1	7	22.9979	7	12	7.6857	24	22.4532	0.117808	0.327834	0	Shanghai	26.6857	1	6
371	2572	Sophia	7	102	26.6404	10	13	9	18	23.2432	0.0123843	0.522335	0	Guangdong Province	32	41	61
375	2580	SUNSHINE SHARES	35	60	23.6966	10	14	9.08057	23	21.6522	0.0135138	0.308378	1	Shandong Province	33.0806	24	36
376	2584	Xilong Science	4	92	23.8826	10	13	9	20	22.2759	0.0461327	0.508497	0	Guangdong Province	32	20	72
378	2587	Alto Electronics	16	254	24.2079	10	13	9	28	21.5332	0.0144214	0.381291	0	Guangdong Province	32	96	158
380	2590	Wanan Technology	9	18	24.718	9	14	9.51547	22	22.0846	0.00256827	0.489688	0	Zhejiang Province	32.5155	2	16
381	2591	Everest Hi-Tech	1	40	21.5735	8	12	9	27	20.8214	0.0158722	0.288819	0	Jiangxi	29	3	37
385	2598	Shandong Zhanggu	3	24	23.7146	10	14	9.08057	15	21.5467	0.0474526	0.553434	1	Shandong Province	33.0806	10	14
387	2601	Long Bai Group	10	17	28.0441	9	12	9	23	24.5373	0.104463	0.541398	0	Henan Province	30	1	16
389	2610	Alcon Technology	61	84	22.0236	10	14	9	15	22.931	-0.0461631	0.586663	0	Jiangsu Province	33	79	5
392	2613	North Glass, Inc	2	1	24.3604	9	12	9	21	21.6387	0.0238825	0.350053	0	Henan Province	30	0	1
393	2614	Ojawa	20	54	26.3197	8	13	9	25	22.9495	0.0507108	0.450624	0	Fujian Province	30	35	19
394	2615	Halls	2	44	24.8153	9	14	9.51547	25	21.5693	0.0551313	0.594996	0	Zhejiang Province	32.5155	13	31
395	2626	Goldendale	5	60	23.5067	8	13	9	24	22.4893	0.133703	0.311364	0	Fujian Province	30	0	60
396	2630	West China Energy	29	7	22.3251	8	13	10	17	23.1399	-0.0613954	0.837597	0	Sichuan Province	31	1	6
399	2633	Schenker shares	4	12	20.0472	9	14	9.51547	25	20.3063	-0.0176237	0.286626	0	Zhejiang Province	32.5155	6	6
401	2637	Zanyu Technology	13	4	24.4994	9	14	9.51547	21	22.8538	0.0955624	0.480992	0	Zhejiang Province	32.5155	4	0
402	2638	Chin-Shang Shares	16	51	21.0401	10	13	9	27	21.9698	-0.247945	0.216427	0	Guangdong Province	32	48	3
403	2639	Snowman shares	4	28	24.5857	8	13	9	21	22.257	-0.0261964	0.420604	0	Fujian Province	30	27	1
404	2641	A.D. Shares	18	27	26.3385	9	14	9.51547	28	22.8451	0.0691183	0.393967	0	Zhejiang Province	32.5155	17	10
408	2648	Satellite chemistry	10	6	27.5109	9	14	9.51547	16	24.6088	0.123485	0.601961	0	Zhejiang Province	32.5155	2	4
409	2650	Gaga Foods	4	99	21.4506	8	11	9	25	21.8291	-0.026529	0.123153	0	Hunan Province	28	8	91
410	2651	Lijun Shares	1	1	22.8906	8	13	10	22	21.855	0.0642986	0.23092	0	Sichuan Province	31	1	0
412	2654	Mason Technology	7	194	24.3681	10	13	9	19	22.147	-0.0850162	0.56114	1	Guangdong Province	32	44	150
413	2655	Gongda Electroacoustics, Inc	25	113	23.6578	10	14	9.08057	20	20.8782	0.0561428	0.465705	0	Shandong Province	33.0806	42	71
414	2660	MOSCOW POWER SUPPLY	15	36	23.2556	10	13	9	15	21.2774	0.0389262	0.587027	1	Guangdong Province	32	23	13
420	2669	Kangda New Material	2	4	24.0538	7	12	7.6857	33	22.0392	0.00575055	0.385458	1	Shanghai	26.6857	2	2
421	2674	HYT	5	7	23.0414	8	13	9	29	21.9194	0.0547197	0.296566	0	Fujian Province	30	6	1
424	2686	Yilida	1	7	24.4675	9	14	9.51547	26	21.7961	0.0103876	0.424465	1	Zhejiang Province	32.5155	6	1
425	2687	George White	1	10	24.0751	9	14	9.51547	20	21.3881	0.0977509	0.296974	0	Zhejiang Province	32.5155	2	8
426	2688	Gold River Bio	2	7	23.7737	8	12	8	31	22.1256	0.0300377	0.336578	0	Inner Mongolia	28	0	7
427	2689	Fargo Intelligence	1	69	22.646	8	12	8.58167	20	21.4676	0.00570157	0.366047	0	Liaoning	28.5817	69	0
428	2690	Meyer Optoelectronics	7	57	24.9172	8	13	9	21	21.9027	0	0.229778	0	Anhui	30	54	3
431	2694	GuidiTech	19	3	23.3631	7	13	9	22	21.4605	-0.285214	0.911622	0	Hubei Province	29	0	3
432	2698	BOSHI	10	175	24.1707	7	11	8	24	22.3129	0.106058	0.378231	0	Heilongjiang Province	26	81	94
434	2702	Haixin Foods	1	160	21.4616	8	13	9	25	21.1206	-0.0246138	0.463409	0	Fujian Province	30	4	156
436	2716	Jin Gui Yin	42	7	19.5455	8	11	9	17	22.1478	0.00359376	0.516194	1	Hunan Province	28	5	2
438	2723	Little Song Co	93	19	22.6097	10	13	9	14	21.508	0.00798437	0.442405	0	Guangdong Province	32	7	12
440	2725	Yueling Shares	5	4	22.3858	9	14	9.51547	23	21.0311	0.00518971	0.235297	0	Zhejiang Province	32.5155	0	4
445	2734	Limin Shares	9	6	25.6809	10	14	9	25	22.6524	0.0486669	0.581747	0	Jiangsu Province	33	4	2
447	2741	Kwang Wah Technology	7	24	24.0363	10	13	9	41	21.8324	0.0205127	0.478022	0	Guangdong Province	32	2	22
448	2743	Fu Huang Steel Structure	29	12	24.1331	8	13	9	17	23.0341	0.0165698	0.692245	0	Anhui	30	12	0
450	2756	Wing Hing Materials	4	1	24.9756	9	14	9.51547	21	22.5748	0.141307	0.196592	0	Zhejiang Province	32.5155	1	0
451	2760	Fenghuang Shares	2	5	23.1463	8	13	9	24	21.1918	0.064267	0.420844	0	Anhui	30	1	4
454	2765	Blue Dye Technologies	9	34	24.1522	8	11	8.66268	25	22.1987	0.0552301	0.522647	0	Chongqing	27.6627	27	7
457	2774	FTI Elevator	1	13	22.6739	10	13	9	23	21.5915	0.117721	0.429083	0	Guangdong Province	32	12	1
459	2782	Colic	6	14	24.2134	10	13	9	17	21.4533	0.0126588	0.290346	0	Guangdong Province	32	8	6
460	2783	Kellogg's	3	9	23.2994	7	13	9	27	22.6416	-0.0714323	0.694386	1	Hubei Province	29	6	3
462	2790	Ritter	1	7	23.822	8	13	9	22	21.5293	0.0596544	0.209782	0	Fujian Province	30	2	5
463	2791	KENNEDY HARDWARE	9	58	26.7735	10	13	9	18	23.0231	0.096503	0.495996	0	Guangdong Province	32	1	57
466	2801	Ember Stock	3	25	22.1629	9	14	9.51547	12	21.1834	0.160588	0.156271	0	Zhejiang Province	32.5155	19	6
468	2805	Fungwon Corporation	5	2	21.136	10	14	9.08057	21	21.3204	0.0291994	0.389822	0	Shandong Province	33.0806	2	0
469	2806	Huafeng Shares	2	30	23.0821	10	13	9	26	21.3724	0.0332207	0.352471	0	Guangdong Province	32	13	17
472	2813	Pathfinder Technologies	2	199	21.0017	10	13	9	15	20.1945	0.00881345	0.34367	0	Guangdong Province	32	148	51
478	2823	Kai Zhong Precision	3	9	24.3367	10	13	9	12	21.989	0.00359421	0.623664	0	Guangdong Province	32	2	7
479	2824	Hershey's shares	1	87	24.1095	10	13	9	16	21.5438	0.0936929	0.489297	0	Guangdong Province	32	0	87
486	2835	Same as shares	1	146	24.6214	10	13	9	17	20.8985	0.0758027	0.303639	0	Guangdong Province	32	144	2
487	2837	Invicta	44	67	25.6393	10	13	9	16	21.9635	0.0574811	0.464392	0	Guangdong Province	32	48	19
491	2845	Tong Xing Da	7	40	26.9637	10	13	9	17	22.951	0.0436415	0.67034	0	Guangdong Province	32	17	23
493	2847	Yanjinpu	1	138	22.9562	8	11	9	16	21.4565	0.0741483	0.575558	0	Hunan Province	28	3	135
494	2849	Vixen Intelligence	16	362	23.3456	9	14	9.51547	16	21.2813	0.0351578	0.488903	0	Zhejiang Province	32.5155	328	34
495	2850	Kodaly	27	2	26.5249	10	13	9	25	22.7148	0.0744661	0.366551	0	Guangdong Province	32	1	1
496	2851	McGermit	13	85	27.2227	10	13	9	18	22.5499	0.0664598	0.486288	0	Guangdong Province	32	29	56
500	2863	Imafekida	2	32	24.3783	9	14	9.51547	16	22.4667	0.0238851	0.659486	0	Zhejiang Province	32.5155	25	7
503	2869	Golden Spill Technology	57	352	23.3455	10	13	9	17	21.7007	-0.0725217	0.145405	0	Guangdong Province	32	147	205
510	2879	Long Cable Technology, Inc	18	16	23.6318	8	11	9	24	21.4778	0.0660127	0.231122	0	Hunan Province	28	4	12
511	2880	Weiguang Bio	2	3	21.9309	10	13	9	20	21.4182	0.102317	0.107427	1	Guangdong Province	32	0	3
512	2881	MegSmart	10	274	25.9394	10	13	9	14	21.1305	0.0783607	0.539919	0	Guangdong Province	32	239	35
515	2885	Kyozumiwa	5	21	24.3707	10	13	9	25	21.3491	0.00947389	0.567121	0	Guangdong Province	32	11	10
518	2898	SALON PHARMACEUTICALS	2	2	21.5454	10	13	9	19	20.5986	-0.0264407	0.361497	0	Guangdong Province	32	2	0
519	2900	Hat Trinity	3	1	24.0898	7	11	8	25	21.8435	0.114068	0.309587	0	Heilongjiang Province	26	1	0
522	300001	TGOOD	108	264	26.7894	10	14	9.08057	17	23.729	0.00879132	0.655108	0	Shandong Province	33.0806	201	63
528	300011	DINGHAM TECHNOLOGY	24	80	24.3543	9	9	7	19	21.9462	0.00586633	0.562376	1	Beijing	25	78	2
531	300019	Silicon Power Technology	4	27	23.741	8	13	10	23	21.8096	0.0903278	0.297541	0	Sichuan Province	31	6	21
532	300021	Dayu Water Conservation	27	142	22.8397	7	11	8	16	22.5678	0.0232059	0.675765	0	Gansu Province	26	96	46
534	300030	yangpu medical	2	64	22.9897	10	13	9	25	21.3249	0.0108319	0.435399	1	Guangdong Province	32	47	17
537	300035	CK Electric	15	91	23.9603	8	11	9	17	22.5675	0.0577737	0.61391	0	Hunan Province	28	91	0
538	300037	New Zeus	10	7	26.1164	10	13	9	13	23.1361	0.1222	0.37361	0	Guangdong Province	32	3	4
540	300040	Jiuzhou Group	58	98	22.6297	7	11	8	21	22.8653	0.0219659	0.64809	0	Heilongjiang Province	26	11	87
542	300043	Starburst Entertainment	10	129	24.8474	10	13	9	21	22.2284	-0.147437	0.527682	0	Guangdong Province	32	70	59
543	300046	Taiwan-based stock	6	14	20.6592	7	13	9	17	20.8252	0.0386198	0.0689644	0	Hubei Province	29	1	13
544	300048	Hekang New Energy	10	38	23.161	9	9	7	18	21.6334	0.0192601	0.264401	0	Beijing	25	9	29
548	300056	CCTC Environmental Protection	55	4	21.7238	8	13	9	20	20.9825	-0.325131	0.512889	0	Fujian Province	30	4	0
549	300057	Manshun New Material	1	8	24.4324	10	13	9	23	22.7728	-0.00603561	0.545969	0	Guangdong Province	32	2	6
554	300072	Haixinenko	151	2	24.6426	9	9	7	24	23.4159	0.00387674	0.399662	1	Beijing	25	2	0
556	300080	ECSN	32	5	25.148	9	12	9	13	23.0544	-0.0270818	0.467095	1	Henan Province	30	4	1
557	300083	Genesis	15	172	25.4757	10	13	9	18	22.9048	0.0561102	0.646066	0	Guangdong Province	32	97	75
560	300091	GOLDEN TONGUE	6	3	23.6852	10	14	9	13	22.6277	0.00224189	0.510008	1	Jiangsu Province	33	3	0
561	300095	WARWOOD SHARES	4	13	23.6338	8	12	9	20	22.0583	0.0416789	0.394499	0	Jiangxi	29	10	3
562	300099	Precision information	11	98	23.0771	10	14	9.08057	23	21.5251	0.0813585	0.137743	0	Shandong Province	33.0806	93	5
563	300100	Shuanglin Shares	4	10	24.976	9	14	9.51547	15	22.496	0.0212293	0.60728	0	Zhejiang Province	32.5155	1	9
564	300103	Dargon Holdings	5	50	22.0284	8	13	8.18674	19	21.5298	0.0199554	0.387881	0	Shaanxi Province	29.1867	43	7
565	300105	Longyuan Technologies	59	6	22.7364	10	14	9.08057	23	21.5692	0.00255236	0.221708	1	Shandong Province	33.0806	1	5
566	300107	Jianxin shares	3	11	22.0771	10	12	9	18	21.1875	0.00857652	0.0930855	0	Hebei Province	31	11	0
567	300109	New open source	5	41	23.9121	9	12	9	18	22.107	0.0704018	0.147814	0	Henan Province	30	38	3
568	300110	Warren Pharmaceuticals	10	6	23.8911	10	14	9.08057	20	22.4534	0.0237616	0.566886	1	Shandong Province	33.0806	0	6
569	300111	Sunflower	1	4	20.4656	9	14	9.51547	16	20.2638	0.10429	0.350488	0	Zhejiang Province	32.5155	4	0
570	300112	Winsome Automation	3	173	23.5587	10	13	9	12	21.2655	0.0562352	0.283351	0	Guangdong Province	32	147	26
572	300115	Changying Precision	23	117	29.8286	10	13	9	20	23.5552	-0.0391864	0.655025	0	Guangdong Province	32	30	87
574	300118	The sun rises in the east	74	69	27.8159	9	14	9.51547	12	24.1097	-0.000504113	0.677338	0	Zhejiang Province	32.5155	4	65
576	300120	Warp Faikai	6	68	24.0824	7	12	7.2233	22	22.1321	0.0122329	0.365769	0	Tianjin	26.2233	33	35
577	300121	Yanggu Huatai	3	2	24.4206	10	14	9.08057	21	21.7005	0.10686	0.27439	0	Shandong Province	33.0806	2	0
579	300123	matt technology	11	30	24.8662	8	11	9	18	22.7537	-0.155947	0.45933	0	Hunan Province	28	25	5
580	300124	Huichuan Technology	53	211	29.4228	10	13	9	18	24.0303	0.134819	0.401904	0	Guangdong Province	32	165	46
584	300135	Poly International	6	1	22.1289	10	14	9	19	21.6083	-0.032358	0.521849	0	Jiangsu Province	33	0	1
585	300136	Xinwei Communications	36	77	28.2155	10	13	9	15	23.2175	0.0429345	0.502198	0	Guangdong Province	32	37	40
586	300137	Xianhe Environmental Protection	2	148	23.3006	10	12	9	25	21.6415	0.0295925	0.152779	0	Hebei Province	31	142	6
587	300138	Morning Glory Bio	36	42	23.0116	10	12	9	12	22.5075	0.058873	0.53261	0	Hebei Province	31	5	37
588	300139	Xiaocheng Technology	2	158	18.01	9	9	7	21	20.9193	0.0774358	0.119858	0	Beijing	25	23	135
589	300140	Central Equipment	12	89	23.0087	8	13	8.18674	20	21.9458	-0.0688484	0.527064	1	Shaanxi Province	29.1867	84	5
590	300141	Washun Electric	65	44	20.5394	10	14	9	23	20.7483	0.00934591	0.328542	0	Jiangsu Province	33	5	39
591	300145	CIM Environment	9	14	25.9282	9	14	9.51547	30	22.7979	-0.0958288	0.726789	1	Zhejiang Province	32.5155	13	1
592	300146	BYC	6	111	24.587	10	13	9	16	23.2856	0.136227	0.187369	0	Guangdong Province	32	36	75
595	300152	Korong Environment	22	37	19.3954	10	12	9	18	20.5672	-0.311549	0.427554	0	Hebei Province	31	3	34
596	300153	Kotex Power Supply	59	308	20.9597	7	12	7.6857	19	21.0549	0.00717059	0.447645	0	Shanghai	26.6857	91	217
597	300154	Riling Shares	6	21	22.7827	10	13	9	18	21.4852	0.055057	0.219288	0	Guangdong Province	32	10	11
600	300160	Xiuqiang stock	7	36	23.7589	10	14	9	20	21.3626	0.0723857	0.374902	1	Jiangsu Province	33	12	24
601	300161	Huazhong CNC	20	137	26.2516	7	13	9	21	21.9466	0.0124128	0.463099	0	Hubei Province	29	89	48
602	300162	Lehman Brothers Optoelectronics	43	38	23.6645	10	13	9	17	21.1351	0.0315101	0.561146	0	Guangdong Province	32	25	13
603	300163	Pioneer New Materials	1	49	19.1685	9	14	9.51547	18	20.3509	-0.00562969	0.137438	0	Zhejiang Province	32.5155	1	48
604	300165	Skyray Instruments	9	36	24.7203	10	14	9	15	21.8994	-0.0228131	0.485518	0	Jiangsu Province	33	32	4
605	300171	Tofalon	38	7	25.9839	7	12	7.6857	28	22.9995	0.0909819	0.540212	0	Shanghai	26.6857	4	3
607	300174	Yuanli Shares	6	4	23.1897	8	13	9	22	21.9231	0.0530937	0.353221	0	Fujian Province	30	0	4
613	300193	Gastronics	1	19	23.2338	10	13	9	16	21.7487	0.072456	0.188974	0	Guangdong Province	32	1	18
615	300195	Evergreen	2	77	23.575	7	12	7.2233	26	22.6124	0.00594822	0.576369	0	Tianjin	26.2233	27	50
618	300303	Jufei Optronics	122	21	24.7025	10	13	9	16	22.3238	0.0559693	0.413184	0	Guangdong Province	32	9	12
619	300304	Yuni Electric	7	31	24.466	10	14	9	14	21.8618	0.0790603	0.20582	0	Jiangsu Province	33	14	17
620	300305	YUXING SHARES	2	7	22.0686	10	14	9	17	21.4756	0.113692	0.143215	0	Jiangsu Province	33	2	5
621	300306	Distant Information	11	218	24.1446	9	14	9.51547	18	21.2534	0.0622525	0.115146	0	Zhejiang Province	32.5155	193	25
622	300307	Cixin Shares	2	88	23.709	9	14	9.51547	18	22.1231	0.0181073	0.353324	0	Zhejiang Province	32.5155	21	67
625	300316	Jingsheng Electro-Mechanics	73	27	26.6063	9	14	9.51547	15	23.5496	0.102362	0.578502	0	Zhejiang Province	32.5155	21	6
626	300317	Jiawei New Energy	29	50	20.8103	10	13	9	28	21.7895	-0.0837572	0.408781	0	Guangdong Province	32	5	45
631	300328	IAN Technology	1	35	24.1491	10	13	9	28	21.5102	-0.0980282	0.433907	1	Guangdong Province	32	30	5
632	300329	Helen's Piano	1	35	21.5065	9	14	9.51547	20	21.0493	-0.0584662	0.338806	0	Zhejiang Province	32.5155	9	26
633	300331	Soudavig	2	58	24.7086	10	14	9	20	22.0017	-0.100471	0.441763	0	Jiangsu Province	33	50	8
634	300340	Koheng stock	6	14	25.0755	10	13	9	21	22.2107	0.00326353	0.840358	0	Guangdong Province	32	5	9
637	300343	UNITED STATES	7	121	23.4001	10	14	9.08057	18	21.3634	0.176946	0.420063	0	Shandong Province	33.0806	12	109
638	300344	Cubic Numerical Section	3	111	19.9349	9	9	7	22	20.6054	0.0279654	0.285545	0	Beijing	25	89	22
640	300351	Wing Kwai Electrical	2	23	24.5133	9	14	9.51547	31	21.7081	0.0447717	0.198982	0	Zhejiang Province	32.5155	18	5
641	300354	Tung Wah Testing	1	60	22.3301	10	14	9	28	20.1168	0.146754	0.0928147	0	Jiangsu Province	33	42	18
643	300358	Chutian Technology	72	90	27.3809	8	11	9	19	23.0207	0.0575138	0.630022	0	Hunan Province	28	83	7
646	300368	Huijin Shares	16	222	21.5485	10	12	9	16	22.022	0.0113028	0.733787	1	Hebei Province	31	90	132
648	300374	Central Railway Assembly	6	12	19.8126	9	9	7	15	21.8603	-0.115805	0.624167	1	Beijing	25	12	0
650	300381	Victoria	3	1	24.6951	10	13	9	30	22.2229	-0.0190685	0.319631	0	Guangdong Province	32	1	0
651	300385	Snowy Wave Environments	90	1	23.2995	10	14	9	20	22.011	0.0424612	0.685201	1	Jiangsu Province	33	1	0
653	300389	Abbyson	4	41	24.7566	10	13	9	20	21.7177	0.0110144	0.550431	0	Guangdong Province	32	29	12
654	300390	Tianhua Ultra Clean	8	17	23.4251	10	14	9	24	22.5568	0.199985	0.350297	0	Jiangsu Province	33	15	2
657	300400	Rio Tinto shares	4	36	22.8105	10	13	9	17	20.9318	0.0570793	0.384687	0	Guangdong Province	32	30	6
659	300403	Hanyu Group	23	14	23.2273	10	13	9	19	21.5258	0.102842	0.249223	0	Guangdong Province	32	2	12
660	300405	Colony shares	1	2	22.0529	8	12	8.58167	19	21.2187	0.00939175	0.518586	0	Liaoning	28.5817	2	0
661	300407	Kaiten Gas	9	27	24.0023	7	12	7.2233	21	21.7636	0.0235917	0.485498	0	Tianjin	26.2233	18	9
662	300408	The Three Ring Group	10	66	27.3082	10	13	9	29	23.6475	0.108126	0.130423	0	Guangdong Province	32	44	22
664	300410	Zhengye Technology	12	65	24.8043	10	13	9	24	21.4616	0.0608447	0.643774	1	Guangdong Province	32	24	41
665	300412	Canaan Technology	19	18	23.7499	9	14	9.51547	13	21.562	0.0378851	0.486585	0	Zhejiang Province	32.5155	5	13
666	300414	Nakamitsu Lightning Protection	14	60	23.3363	8	13	10	17	20.8686	0.0183532	0.201521	0	Sichuan Province	31	39	21
668	300416	Su-test test	1	3	24.7501	10	14	9	14	22.0507	0.0585685	0.509649	0	Jiangsu Province	33	3	0
669	300417	South China Instruments	4	16	21.3829	10	13	9	25	20.1037	0.0227526	0.0746603	0	Guangdong Province	32	16	0
670	300420	Gocean Parking	3	22	24.5411	10	14	9	20	22.0956	-0.0454456	0.373361	0	Jiangsu Province	33	18	4
671	300423	Rise Technology, Inc	10	197	23.4772	10	14	9.08057	18	22.7764	0.0268064	0.462971	0	Shandong Province	33.0806	118	79
672	300424	Aerospace New Technologies	2	31	24.0883	10	13	9	16	21.5094	0.0100456	0.660553	0	Guangdong Province	32	29	2
673	300425	CSCE	119	33	22.9375	8	13	10	19	22.0567	0.0485131	0.43078	1	Sichuan Province	31	3	30
674	300427	red phase stock	59	151	23.9195	8	13	9	16	22.0809	-0.16328	0.565391	0	Fujian Province	30	109	42
677	300430	Cheng Yi Tong	6	41	23.5389	9	9	7	18	21.7804	0.0360268	0.352178	0	Beijing	25	37	4
681	300435	Zhongtai Shares	13	16	21.9206	9	14	9.51547	15	22.0884	0.0626916	0.355235	0	Zhejiang Province	32.5155	6	10
683	300437	Clearwater	5	29	21.8974	9	12	9	26	21.9999	0.022461	0.541713	0	Henan Province	30	7	22
684	300438	Penghui Energy	27	81	26.3715	10	13	9	20	22.8641	0.0214766	0.65282	0	Guangdong Province	32	22	59
685	300439	Mecon Bio	1	15	24.7656	9	14	9.51547	18	22.0023	0.0529204	0.334647	0	Zhejiang Province	32.5155	11	4
686	300442	Prissy	1	2	22.1981	7	12	7.6857	14	20.9869	-0.00992139	0.636007	0	Shanghai	26.6857	1	1
688	300444	Shuangjie Electric	4	200	24.2899	9	9	7	19	21.9455	-0.0388436	0.644007	0	Beijing	25	47	153
689	300445	Constable	6	64	23.3148	9	9	7	17	20.7545	0.0688492	0.0903149	0	Beijing	25	58	6
692	300450	Pilot Intelligence	60	30	28.8768	10	14	9	19	23.9013	0.0660276	0.605466	0	Jiangsu Province	33	11	19
698	300460	Whalen Crystals	3	87	22.49	10	13	9	19	21.4166	0.0583788	0.395716	0	Guangdong Province	32	58	29
699	300462	Huaming Intelligence	1	136	24.299	7	12	7.6857	20	21.5413	-0.083772	0.336454	0	Shanghai	26.6857	69	67
703	300470	Middlemarch Holdings, Inc	1	34	22.9809	8	13	10	28	21.7048	0.107802	0.153154	1	Sichuan Province	31	28	6
704	300471	Hauppauge	8	164	22.7823	8	13	10	16	21.5038	0.00555635	0.49993	0	Sichuan Province	31	158	6
705	300472	New Element Technologies	7	151	23.428	8	12	9	18	21.2372	-0.178376	0.468472	0	Jiangxi	29	114	37
706	300473	Del shares	10	9	25.4664	8	12	8.58167	17	22.2624	0.00516705	0.54252	0	Liaoning	28.5817	9	0
708	300477	Hopscotch	1	49	23.8812	9	9	7	24	22.3532	0.0208629	0.542527	0	Beijing	25	28	21
709	300478	Hangzhou High-Tech	2	15	20.6223	9	14	9.51547	17	19.8351	0.0358848	0.798106	0	Zhejiang Province	32.5155	10	5
710	300480	Optical Power Technology	14	112	23.798	9	12	9	27	21.2633	0.0698494	0.214294	0	Henan Province	30	110	2
713	300483	Shuhua Gas	8	2	22.7778	7	12	7.6857	18	22.8299	0.0168558	0.456548	0	Shanghai	26.6857	1	1
714	300484	Blue Ocean Huateng	7	17	22.1115	10	13	9	15	20.6852	0.0678444	0.333297	0	Guangdong Province	32	10	7
715	300485	Sai Sheng Pharmaceuticals	1	2	23.2647	9	9	7	22	21.9475	0.11616	0.0348489	0	Beijing	25	2	0
716	300486	Dongjie Intelligence	3	103	23.1452	8	13	8.27512	26	21.799	0.0247775	0.476887	1	Shanxi Province	29.2751	55	48
717	300487	Blue Dawn Technologies	2	7	23.4947	8	13	8.18674	20	21.8561	0.0983889	0.323828	0	Shaanxi Province	29.1867	1	6
719	300490	Wazi-Tech	49	112	25.2179	8	11	9	12	22.3123	0.00926054	0.480084	0	Hunan Province	28	52	60
720	300491	TONGHAE TECHNOLOGY	26	98	23.0556	10	12	9	23	20.9692	0.0253088	0.242203	0	Hebei Province	31	10	88
723	300503	Haozhi Electromechanical	1	61	23.8941	10	13	9	15	21.6824	0.0619354	0.479192	0	Guangdong Province	32	37	24
724	300507	Suo Sensing	3	23	21.797	10	14	9	28	21.4803	0.0625291	0.17928	0	Jiangsu Province	33	20	3
725	300509	New Masonry	15	14	22.9575	10	14	9	18	21.3764	0.0354592	0.645032	0	Jiangsu Province	33	8	6
727	300512	Central Asia shares	13	194	23.0276	9	14	9.51547	22	21.5387	0.0583843	0.319984	0	Zhejiang Province	32.5155	110	84
728	300515	Santoku Technology	5	78	22.2835	8	11	9	17	20.6139	0.100806	0.278178	0	Hunan Province	28	47	31
729	300516	Kuzunoyo	2	6	22.8528	7	13	9	20	21.1461	0.0511647	0.218969	1	Hubei Province	29	6	0
731	300521	Eskay	2	5	21.0989	10	13	9	15	20.2142	0.00832734	0.136446	0	Guangdong Province	32	2	3
732	300522	Shiming Technology	2	2	22.6289	10	14	9	20	20.6535	0.100052	0.1457	0	Jiangsu Province	33	2	0
733	300527	CSBC Emergency	3	5	23.9602	7	13	9	14	22.2035	0.0156159	0.334934	1	Hubei Province	29	2	3
737	300535	Dawei shares	1	8	22.4265	8	13	10	18	20.9681	0.0514218	0.252292	0	Sichuan Province	31	6	2
740	300543	Ronco Intelligence	4	189	24.0127	10	13	9	20	21.5408	0.0471803	0.54382	0	Guangdong Province	32	95	94
741	300545	UNITE	1	6	24.256	10	13	9	19	21.6428	0.00766378	0.428295	0	Guangdong Province	32	0	6
748	300562	Joyful Heart Medical	7	182	24.9727	10	13	9	19	21.308	-0.000153276	0.41633	0	Guangdong Province	32	147	35
750	300565	Cosintechnology	18	115	23.6088	10	13	9	20	21.1633	-0.0777232	0.639084	0	Guangdong Province	32	92	23
752	300567	Precision Measurement Electronics	96	43	27.1736	7	13	9	15	22.5229	0.0231255	0.414237	0	Hubei Province	29	38	5
753	300568	Star source material	6	8	24.5214	10	13	9	18	22.7536	0.0374405	0.424655	0	Guangdong Province	32	0	8
755	300570	Too cinnabar	2	40	22.8053	10	13	9	21	21.0247	0.0522455	0.113523	0	Guangdong Province	32	33	7
756	300572	An automobile inspection	1	41	22.5598	10	13	9	15	21.7408	0.0060112	0.202163	0	Guangdong Province	32	28	13
759	300576	Yung Da Sensor	1	2	22.1383	10	13	9	25	20.884	0.0340844	0.481846	0	Guangdong Province	32	0	2
760	300577	Kairun Shares	1	40	23.0766	8	13	9	12	21.9797	0.0491487	0.507129	0	Anhui	30	11	29
769	300590	Move to communications	10	229	23.9786	7	12	7.6857	12	21.3995	0.0790993	0.213788	0	Shanghai	26.6857	203	26
773	300596	Levallon	4	6	24.6	7	12	7.2233	18	22.442	0.0764097	0.529184	0	Tianjin	26.2233	3	3
774	300599	Xiong Plastic Technology, Inc	5	10	23.1845	10	13	9	18	21.7848	0.0384154	0.21447	0	Guangdong Province	32	0	10
775	300700	Daile New Materials	1	3	21.1554	8	11	9	12	20.8143	-0.0729629	0.585388	0	Hunan Province	28	0	3
776	300701	Semba Sensing	1	120	20.7447	9	12	9	16	20.5328	0.151924	0.100426	0	Henan Province	30	73	47
782	600006	Dongfeng Motor	121	29	26.4924	7	13	9	22	23.7131	0.0192243	0.58268	1	Hubei Province	29	7	22
783	600010	Baosteel	43	14	28.9314	8	12	8	22	25.7203	0.0214071	0.566104	1	Inner Mongolia	28	8	6
784	600022	Shandong Iron and Steel	195	13	28.8286	10	14	9.08057	21	25.0075	0.0408243	0.550714	1	Shandong Province	33.0806	5	8
785	600031	Sany Heavy Industries	231	94	31.6502	9	9	7	21	25.6545	0.0889578	0.530191	0	Beijing	25	34	60
787	600055	Vandong Medical	6	45	23.6256	9	9	7	24	21.7797	0.0626793	0.129668	0	Beijing	25	38	7
790	600063	Wanwei High-Tech	23	14	26.2974	8	13	9	24	23.1789	0.083918	0.454445	1	Anhui	30	12	2
791	600066	Yutong Bus	345	92	29.399	9	12	9	28	24.1942	0.0194464	0.523	0	Henan Province	30	57	35
793	600071	Phoenix Optical	1	52	23.8959	8	12	9	24	21.3371	0.000836853	0.670802	1	Jiangxi	29	38	14
794	600072	China Shipbuilding Science and Technology	1	17	24.6351	7	12	7.6857	24	22.7842	0.0102603	0.454427	1	Shanghai	26.6857	9	8
795	600073	Shanghai Meilin	1	56	23.5792	7	12	7.6857	24	23.4298	-0.00681792	0.552443	1	Shanghai	26.6857	0	56
796	600075	Xinjiang Tianye	25	48	26.8303	7	12	7.95121	24	23.5095	0.0986105	0.388988	1	Xinjiang Uygur Autonomous Region	26.9512	15	33
802	600089	TBEA	13	63	29.226	7	12	7.95121	28	25.5624	0.0776652	0.549183	0	Xinjiang Uygur Autonomous Region	26.9512	10	53
803	600096	Clouds of heaven	4	50	24.6032	8	12	9	24	24.6962	0.079162	0.762943	1	Yunnan Province	29	14	36
804	600099	Linhai Shares	6	8	21.0932	10	14	9	24	20.3489	0.0138342	0.284033	1	Jiangsu Province	33	2	6
806	600110	Nordic shares	1	8	23.5808	7	10	7	27	22.8872	0.0465328	0.558882	0	Jilin Province	24	6	2
807	600111	Northern Rare Earths	5	4	25.4571	8	12	8	24	24.2702	0.161633	0.446128	1	Inner Mongolia	28	2	2
809	600127	Jinjian Rice	1	44	20.6593	8	11	9	23	21.477	-0.0181217	0.6356	1	Hunan Province	28	0	44
811	600135	Lokai Film	63	2	23.5041	10	12	9	23	21.9268	0.0171154	0.208251	1	Hebei Province	31	0	2
814	600143	Goldfarb Technology	48	24	28.1284	10	13	9	28	24.6007	0.0342995	0.653845	0	Guangdong Province	32	12	12
821	600169	Taiyuan Heavy Industry	71	9	26.6901	8	13	8.27512	23	24.1629	0.00556804	0.813306	1	Shanxi Province	29.2751	8	1
822	600171	Shanghai Belling	56	174	24.628	7	12	7.6857	23	22.2623	0.158264	0.145698	1	Shanghai	26.6857	110	64
823	600172	The Yellow River Cyclone	9	33	23.9774	9	12	9	23	23.0936	0.0040207	0.695223	0	Henan Province	30	21	12
825	600178	Dongan Power	17	4	25.7281	7	11	8	23	22.8884	0.0112682	0.576289	1	Heilongjiang Province	26	3	1
826	600183	Biotech	21	64	28.0516	10	13	9	36	23.9191	0.119708	0.391506	1	Guangdong Province	32	46	18
834	600206	Arigatou New Materials, Inc	10	34	24.6276	9	9	7	22	22.3122	0.0511714	0.248062	1	Beijing	25	22	12
836	600213	Yaxing Bus	6	8	23.538	10	14	9	23	21.8856	-0.00540273	0.971907	1	Jiangsu Province	33	6	2
838	600218	All Chai Power	6	2	25.0477	8	13	9	23	22.5235	0.0236214	0.48705	1	Anhui	30	0	2
839	600219	Nanshan Aluminum	9	55	28.9018	10	14	9.08057	28	24.8692	0.0588729	0.247784	1	Shandong Province	33.0806	31	24
842	600230	Cangzhou Dahua	1	2	21.7384	10	12	9	23	22.6907	0.0277806	0.426769	1	Hebei Province	31	2	0
843	600231	Ling Steel	9	14	25.1401	8	12	8.58167	27	23.5916	0.0521715	0.4746	1	Liaoning	28.5817	1	13
847	600237	Copper Peak Electronics	12	40	22.7296	8	13	9	25	21.275	0.0289848	0.30929	1	Anhui	30	4	36
850	600251	Crown Farming Corporation	2	182	19.932	7	12	7.95121	22	22.6868	0.0444616	0.558516	1	Xinjiang Uygur Autonomous Region	26.9512	44	138
852	600255	XINKE MATERIALS	1	6	24.1127	8	13	9	23	21.9368	0.0232541	0.548056	0	Anhui	30	6	0
853	600262	Northern shares	4	6	22.6019	8	12	8	22	21.6545	0.037355	0.457508	1	Inner Mongolia	28	5	1
854	600267	Hazen Pharmaceuticals	15	30	26.1683	9	14	9.51547	23	23.6872	0.0263561	0.620862	1	Zhejiang Province	32.5155	5	25
855	600268	Guodian Nanshi	114	363	26.5415	10	14	9	22	22.9536	0.0470419	0.618003	1	Jiangsu Province	33	69	294
856	600273	Jiahua Energy	6	7	25.151	9	14	9.51547	23	23.2109	0.150264	0.249992	0	Zhejiang Province	32.5155	1	6
858	600282	Nanshan Steel	59	274	29.2738	10	14	9	22	24.7785	0.0709726	0.529561	0	Jiangsu Province	33	62	212
859	600285	Antelope Pharmaceuticals	5	33	23.7712	9	12	9	22	22.0564	0.0955685	0.397173	0	Henan Province	30	1	32
861	600298	Angie's yeast	7	53	26.5723	7	13	9	23	23.3219	0.0982834	0.464434	1	Hubei Province	29	4	49
867	600307	JISCO Hongxing	82	11	27.3033	7	11	8	22	24.4591	0.0354893	0.671168	1	Gansu Province	26	11	0
868	600308	Huatai Shares	10	2	26.235	10	14	9.08057	28	23.5073	0.0477493	0.417236	0	Shandong Province	33.0806	2	0
869	600309	Wanhua Chemical	20	1	29.9239	10	14	9.08057	23	25.9719	0.131572	0.623268	1	Shandong Province	33.0806	0	1
870	600312	Pinnacle Electric	66	72	25.3421	9	12	9	22	23.6769	0.00627796	0.504956	1	Henan Province	30	19	53
872	600319	Asing Chemical	1	37	19.4619	10	14	9.08057	21	21.3009	0.108328	0.869891	1	Shandong Province	33.0806	1	36
873	600320	Zhenhua Heavy Industry	52	24	27.8858	7	12	7.6857	29	25.0842	0.00674494	0.774677	1	Shanghai	26.6857	13	11
874	600328	China Salt Chemical	23	19	25.7705	8	12	8	23	23.5509	0.103065	0.508902	1	Inner Mongolia	28	1	18
878	600336	Aucoma	67	102	25.7683	10	14	9.08057	23	22.7491	0.0289082	0.652187	1	Shandong Province	33.0806	45	57
881	600352	Zhejiang Longsheng	12	32	26.5972	9	14	9.51547	23	24.9088	0.0574354	0.498564	0	Zhejiang Province	32.5155	1	31
882	600353	Sunbeam Electronics, Inc	4	91	22.8943	8	13	10	27	21.3373	0.0427507	0.26276	0	Sichuan Province	31	59	32
884	600356	Hengfeng Paper	1	13	23.566	7	11	8	27	21.8023	0.0366133	0.193115	1	Heilongjiang Province	26	1	12
885	600362	Jiangxi Copper	57	6	30.8187	8	12	9	24	25.8049	0.0367246	0.516813	1	Jiangxi	29	0	6
886	600363	Unitech Optoelectronics	12	64	25.0811	8	12	9	22	22.5953	0.0433664	0.413109	0	Jiangxi	29	42	22
888	600367	Red Star Development	5	1	23.8304	8	12	8	22	21.5745	0.131843	0.26113	1	Guizhou Province	28	1	0
889	600370	Three Houses Lane	1	1	19.6655	10	14	9	27	23.1727	0.055013	0.437697	0	Jiangsu Province	33	1	0
891	600375	HANMA TECHNOLOGY	30	14	25.9705	8	13	9	22	23.1691	-0.116521	0.851899	0	Anhui	30	9	5
892	600378	Hao Hua Technology	35	6	28.1303	8	13	10	22	23.1792	0.07747	0.378873	1	Sichuan Province	31	0	6
893	600379	Baoguang Stock	4	29	22.4072	8	13	8.18674	24	20.8343	0.0466828	0.429727	1	Shaanxi Province	29.1867	9	20
897	600400	Hongdou Shares	2	118	21.1578	10	14	9	26	22.311	0.0163122	0.335132	0	Jiangsu Province	33	33	85
898	600408	The Antares Group	7	7	24.8458	8	13	8.27512	28	22.3861	0.0537885	0.466034	0	Shanxi Province	29.2751	1	6
899	600409	Sanyou Chemical	21	3	26.4431	10	12	9	22	23.9809	0.071161	0.470161	1	Hebei Province	31	0	3
900	600416	Xiangdian Corporation	66	2	24.9695	8	11	9	22	23.2682	0.00919952	0.641729	1	Hunan Province	28	2	0
906	600426	Huaru Hengsheng	34	5	26.933	10	14	9.08057	21	24.0785	0.253156	0.207576	1	Shandong Province	33.0806	3	2
907	600429	Sankyo Shares	1	19	22.8737	9	9	7	24	23.2548	0.0165981	0.519722	1	Beijing	25	11	8
910	600436	Pientzehuang	5	150	24.4047	8	13	9	22	23.2486	0.197195	0.188757	1	Fujian Province	30	1	149
911	600438	Tongwei	70	65	29.5464	8	13	10	26	25.2034	0.099062	0.52797	0	Sichuan Province	31	28	37
912	600444	SINOMACH	2	53	22.8386	8	13	9	21	20.9348	0.0393744	0.483856	1	Anhui	30	7	46
915	600458	Times New Materials	298	2	27.4663	8	11	9	27	23.5142	0.0133695	0.693881	1	Hunan Province	28	0	2
916	600459	Guiyan Platinum	5	14	26.2689	8	12	9	21	23.1282	0.038941	0.638504	1	Yunnan Province	29	12	2
917	600460	Silan Micro	71	97	28.1494	9	14	9.51547	24	23.3484	0.109949	0.485123	0	Zhejiang Province	32.5155	84	13
918	600468	Bailey Electric	2	125	24.1203	7	12	7.2233	22	22.0224	0.0330385	0.436662	1	Tianjin	26.2233	17	108
919	600475	Huakuanghuaneng	93	4	26.2696	10	14	9	21	23.7013	0.0438669	0.56775	1	Jiangsu Province	33	3	1
920	600478	Qualicom	4	13	23.3066	8	11	9	23	22.5683	0.000816362	0.516704	0	Hunan Province	28	1	12
921	600479	Thousand Gold Pharmaceuticals	3	20	24.4626	8	11	9	28	22.1245	0.0922949	0.335032	1	Hunan Province	28	6	14
923	600481	Shuangliang Energy Saving	107	43	24.7604	10	14	9	26	22.9195	0.0377731	0.72658	0	Jiangsu Province	33	36	7
925	600493	Fengzhu Textile	3	40	21.4472	8	13	9	30	21.4713	0.0346433	0.604578	0	Fujian Province	30	8	32
926	600495	Jinxi Axle	3	4	22.8259	8	13	8.27512	21	22.1132	0.00269154	0.194591	1	Shanxi Province	29.2751	0	4
928	600507	Fangda Special Steel	7	11	22.532	8	12	9	22	23.7244	0.137237	0.512351	0	Jiangxi	29	3	8
930	600516	Fangda Carbonin	6	2	23.7484	7	11	8	22	23.6412	0.0602918	0.148739	0	Gansu Province	26	1	1
932	600520	Wenyi Science and Technology	2	67	20.975	8	13	9	21	20.54	0.0160372	0.467692	0	Anhui	30	39	28
934	600523	Guia Airways, Inc	5	8	25.047	8	12	8	22	21.9235	0.0485033	0.150697	1	Guizhou Province	28	7	1
935	600526	Fidelity Environmental	121	1	24.1046	9	14	9.51547	21	22.6526	0.00732918	0.68283	1	Zhejiang Province	32.5155	1	0
937	600529	Shandong Pharmaceutical Glass	6	8	25.0408	10	14	9.08057	28	22.5811	0.0922176	0.271371	1	Shandong Province	33.0806	1	7
938	600531	Yuguang Golden Lead	36	3	23.6084	9	12	9	21	23.3185	0.0297628	0.696647	1	Henan Province	30	1	2
943	600549	Xiamen Tungsten	19	4	28.2794	8	13	9	24	24.2021	0.0522796	0.607405	1	Fujian Province	30	0	4
944	600550	Baochang Electric	62	57	25.2702	10	12	9	22	22.4727	0.00995218	0.858802	1	Hebei Province	31	10	47
948	600558	Atlantic	2	7	24.9326	8	13	10	22	21.8716	0.03143	0.263297	1	Sichuan Province	31	5	2
949	600560	Kim Zaitenjung	5	24	22.4399	9	9	7	22	21.4148	0.0242749	0.56339	1	Beijing	25	20	4
950	600566	Jichuan Pharmaceuticals	6	38	26.6421	7	13	9	24	23.219	0.141556	0.247299	0	Hubei Province	29	3	35
951	600567	Mountain Eagle International	26	31	27.3722	8	13	9	22	24.6744	0.0298794	0.64806	0	Anhui	30	12	19
952	600569	Anyang Steel	17	7	28.7094	9	12	9	28	24.547	0.0225752	0.745802	1	Henan Province	30	1	6
953	600572	Kornbein	2	55	24.5585	9	14	9.51547	28	23.1021	0.196394	0.315081	1	Zhejiang Province	32.5155	15	40
954	600573	Huizen Beer	3	28	21.249	8	13	9	24	20.9891	0.0239042	0.0876659	1	Fujian Province	30	2	26
956	600581	Bayi Steel	48	20	27.25	7	12	7.95121	21	24.1628	0.0391804	0.859009	1	Xinjiang Uygur Autonomous Region	26.9512	5	15
957	600582	Tiandi Technologies	5	39	29.2735	9	9	7	21	24.4647	0.0466986	0.439696	1	Beijing	25	26	13
961	600596	Xin'an Shares	45	56	26.775	9	14	9.51547	28	23.5681	0.15771	0.428168	0	Zhejiang Province	32.5155	38	18
962	600597	Bright Dairy	9	63	22.9222	7	12	7.6857	25	23.8782	0.0241742	0.558562	1	Shanghai	26.6857	13	50
963	600600	Tsingtao Beer	1	69	23.6901	10	14	9.08057	28	24.5641	0.069932	0.489	1	Shandong Province	33.0806	6	63
966	600618	Chlor-alkali chemicals	3	6	24.0506	7	12	7.6857	29	22.9533	0.188782	0.236199	1	Shanghai	26.6857	2	4
969	600636	National New Culture	1	69	24.0312	7	12	7.6857	29	21.7368	-0.155282	0.0675912	1	Shanghai	26.6857	68	1
971	600660	Fuyao Glass	8	15	28.9755	8	13	9	29	24.5251	0.0701795	0.41288	0	Fujian Province	30	7	8
977	600688	Shanghai Petrochemical	26	19	23.4918	7	12	7.6857	28	24.5742	0.0425965	0.35382	1	Shanghai	26.6857	2	17
979	600698	Hunan Tianyan	2	11	22.2993	8	11	9	28	20.8279	0.00789444	0.289746	1	Hunan Province	28	1	10
986	600727	Lubei Chemical Industry	3	1	22.9178	10	14	9.08057	25	22.5427	0.0975239	0.466407	1	Shandong Province	33.0806	1	0
987	600731	Hunan Haili	10	1	23.2802	8	11	9	27	21.9004	0.0890956	0.419279	1	Hunan Province	28	0	1
988	600737	COFCO Sugar	5	4	23.4091	7	12	7.95121	28	23.6539	0.028586	0.456634	1	Xinjiang Uygur Autonomous Region	26.9512	1	3
989	600740	Shanxi Coking	12	28	23.7651	8	13	8.27512	25	23.7479	0.0501194	0.397767	1	Shanxi Province	29.2751	0	28
991	600750	Jiangzhong Pharmaceuticals	6	49	23.6661	8	12	9	25	22.5146	0.0885269	0.235946	1	Jiangxi	29	7	42
993	600761	Anhui Heili	51	31	27.8625	8	13	9	28	23.1774	0.0674808	0.44939	1	Anhui	30	4	27
995	600782	New Steel, Inc	14	16	29.1019	8	12	9	25	24.7959	0.0761342	0.529028	1	Jiangxi	29	0	16
997	600792	Cloud Coal Energy	3	92	22.1308	8	12	9	24	22.5582	-0.00328238	0.449729	1	Yunnan Province	29	0	92
999	600800	Bohai Chemical	3	99	22.7941	7	12	7.2233	28	22.3057	0.0385878	0.394811	1	Tianjin	26.2233	34	65
1000	600803	Neo stock	17	80	29.085	10	12	9	29	25.5748	0.0823116	0.639145	0	Hebei Province	31	36	44
1001	600808	Masteel Corporation	126	26	29.9449	8	13	9	28	25.2364	0.0657178	0.589824	1	Anhui	30	6	20
1005	600815	Xiamen Corporation	5	15	21.7574	8	13	9	27	21.8017	-0.0332587	0.515797	1	Fujian Province	30	7	8
1006	600818	Midway shares	8	67	22.0901	7	12	7.6857	28	20.651	0.0258885	0.262103	0	Shanghai	26.6857	45	22
1007	600819	Flare glass	3	2	24.9582	7	12	7.6857	28	22.695	0.0188213	0.379661	1	Shanghai	26.6857	2	0
1008	600835	Shanghai Mechanical and Electrical	99	43	26.5441	7	12	7.6857	28	24.3399	0.0315116	0.606688	1	Shanghai	26.6857	41	2
1010	600839	Sichuan Changhong	159	383	29.4886	8	13	10	28	25.0978	0.00850663	0.724943	1	Sichuan Province	31	254	129
1011	600841	Power Newco	10	8	27.058	7	12	7.6857	28	23.9116	0.0330082	0.597105	1	Shanghai	26.6857	2	6
1013	600847	Miles Shares	2	4	16.687	8	11	8.66268	29	20.4695	-0.0124612	0.106165	0	Chongqing	27.6627	0	4
1017	600866	Star Lake Technologies	1	9	23.9228	10	13	9	29	21.6288	0.0430468	0.282104	1	Guangdong Province	32	1	8
1022	600877	Acoustic and Optical Section	13	41	24.5896	8	11	8.66268	34	21.6722	0.0821595	0.249996	1	Chongqing	27.6627	22	19
1023	600879	Aerospace Electronics	5	165	27.3319	7	13	9	35	24.238	0.0176837	0.579965	1	Hubei Province	29	145	20
1027	600889	Nanjing Chemical Fiber	1	4	19.9606	10	14	9	29	21.4708	-0.0905285	0.363439	1	Jiangsu Province	33	2	2
1028	600893	AeroDynamics	12	23	27.665	8	13	8.18674	28	25.2303	0.0135815	0.559426	1	Shaanxi Province	29.1867	19	4
1031	600960	Bohai Automobile	1	7	24.2898	10	14	9.08057	22	22.833	-0.010571	0.361693	1	Shandong Province	33.0806	1	6
1032	600961	Zhuye Group	52	1	23.4326	8	11	9	21	22.4779	0.0416832	0.850005	1	Hunan Province	28	1	0
1033	600963	Yueyang Forest & Paper	7	9	25.3084	8	11	9	21	23.5238	0.0183628	0.465469	1	Hunan Province	28	6	3
1034	600967	Inner Mongolia First Machine	45	6	26.0588	8	12	8	21	24.1758	0.023752	0.66999	1	Inner Mongolia	28	6	0
1035	600980	North Mining Technology	6	56	22.2336	9	9	7	21	20.9461	0.0641857	0.248327	1	Beijing	25	47	9
1036	600984	construction machinery	5	10	24.541	8	13	8.18674	20	23.5913	0.0212728	0.653461	1	Shaanxi Province	29.1867	3	7
1039	601005	Chongqing Steel	9	9	27.7154	8	11	8.66268	24	24.4844	0.0528978	0.479597	1	Chongqing	27.6627	5	4
1040	601011	Procter & Gamble	19	13	21.0041	7	11	8	18	23.2065	0.00998579	0.413088	0	Heilongjiang Province	26	6	7
1041	601012	LONGi Green Energy	59	8	29.1533	8	13	8.18674	21	25.3055	0.0928411	0.513102	0	Shaanxi Province	29.1867	5	3
1044	601106	China First Heavy	46	18	27.1171	7	11	8	13	24.3685	0.00348591	0.698582	1	Heilongjiang Province	26	9	9
1045	601126	Quartet shares	389	153	26.5685	9	9	7	27	22.7208	0.0613782	0.474443	0	Beijing	25	85	68
1048	601177	Hangtooth Forward	77	8	24.6539	9	14	9.51547	24	22.249	0.0395103	0.558282	1	Zhejiang Province	32.5155	5	3
1049	601208	Tosai Science and Technology	5	58	24.8191	8	13	10	27	22.5325	0.0562889	0.393584	0	Sichuan Province	31	14	44
1052	601222	Linyang Energy	95	352	24.5744	10	14	9	26	23.7441	0.0454443	0.294144	0	Jiangsu Province	33	144	208
1053	601233	Tongkun Shares	21	35	28.3019	9	14	9.51547	22	24.9674	0.105494	0.483393	0	Zhejiang Province	32.5155	15	20
